# Supplementary material for: Whether niche changes promote the evolution of species: a case study of Paeonia in Asia and North America
Source: Front Plant Sci. 2024 Nov 15;15:1413707. doi: 10.3389/fpls.2024.1413707 (PMC11604445; doi:10.3389/fpls.2024.1413707)
Supplement: Supplementary file 1 [file Table1.xlsx]

## Sheet: Table S1
Supplementary Table S1. Usage and accession number of 294 species within Saxifragales from NCBI
Species	Accession Number in GenBank	Usage
Aeonium arboreum	NC053947	Phylogenetic analysis within Saxifragales
Aeonium balsamiferum	OM993519	Phylogenetic analysis within Saxifragales
Aeonium decorum	OM993520	Phylogenetic analysis within Saxifragales
Aeonium diplocyclum	OM993521	Phylogenetic analysis within Saxifragales
Aeonium dodrantale	OM993522	Phylogenetic analysis within Saxifragales
Aeonium saundersii	OM993524	Phylogenetic analysis within Saxifragales
Aeonium tabuliforme	OM993525	Phylogenetic analysis within Saxifragales
Aeonium undulatum	OM993526	Phylogenetic analysis within Saxifragales
Ampelopsis glandulosa	OP800432	Phylogenetic analysis within Saxifragales
Ampelopsis humulifolia	NC042236	Phylogenetic analysis within Saxifragales
Ampelopsis japonica	NC042235	Phylogenetic analysis within Saxifragales
Asimitellaria formosana	NC042926	Phylogenetic analysis within Saxifragales
Astilbe chinensis	NC060775	Phylogenetic analysis within Saxifragales
Astilbe koreana	NC060776	Phylogenetic analysis within Saxifragales
Astilboides tabularis	NC051893	Phylogenetic analysis within Saxifragales
Bergenia purpurascens	NC069294	Phylogenetic analysis within Saxifragales
Bergenia scopulosa	NC036061	Phylogenetic analysis within Saxifragales
Boykinia aconitifolia	MN496058	Phylogenetic analysis within Saxifragales
Cercidiphyllum japonicum	NC037940	Phylogenetic analysis within Saxifragales
Cercidiphyllum magnificum	NC046692	Phylogenetic analysis within Saxifragales
Chrysosplenium album	NC067019	Phylogenetic analysis within Saxifragales,Phylogenetic analysis within Paeoniaceae
Chrysosplenium alternifolium	NC051986	Phylogenetic analysis within Saxifragales
Chrysosplenium aureobracteatum	NC039740	Phylogenetic analysis within Saxifragales
Chrysosplenium axillare	NC067016	Phylogenetic analysis within Saxifragales
Chrysosplenium biondianum	NC067007	Phylogenetic analysis within Saxifragales
Chrysosplenium carnosum	NC067026	Phylogenetic analysis within Saxifragales
Chrysosplenium davidianum	NC067002	Phylogenetic analysis within Saxifragales
Chrysosplenium delavayi	NC067004	Phylogenetic analysis within Saxifragales
Chrysosplenium echinus	NC067020	Phylogenetic analysis within Saxifragales
Chrysosplenium fauriei	NC067023	Phylogenetic analysis within Saxifragales
Chrysosplenium flagelliferum	NC067006	Phylogenetic analysis within Saxifragales
Chrysosplenium forrestii	NC067027	Phylogenetic analysis within Saxifragales
Chrysosplenium giraldianum	NC067011	Phylogenetic analysis within Saxifragales
Chrysosplenium glossophyllum	NC067008	Phylogenetic analysis within Saxifragales
Chrysosplenium grayanum	NC067018	Phylogenetic analysis within Saxifragales
Chrysosplenium griffithii	NC067010	Phylogenetic analysis within Saxifragales
Chrysosplenium henryi	NC066997	Phylogenetic analysis within Saxifragales
Chrysosplenium hydrocotylifolium	NC067005	Phylogenetic analysis within Saxifragales
Chrysosplenium japonicum	NC067017	Phylogenetic analysis within Saxifragales
Chrysosplenium kamtschaticum	NC051988	Phylogenetic analysis within Saxifragales
Chrysosplenium kiotense	NC067021	Phylogenetic analysis within Saxifragales
Chrysosplenium lanuginosum	NC066999	Phylogenetic analysis within Saxifragales
Chrysosplenium lectus-cochleae	NC067013	Phylogenetic analysis within Saxifragales
Chrysosplenium macrophyllum	MK973001	Phylogenetic analysis within Saxifragales
Chrysosplenium macrospermum	NC067024	Phylogenetic analysis within Saxifragales
Chrysosplenium macrostemon	NC067022	Phylogenetic analysis within Saxifragales
Chrysosplenium nepalense	NC067000	Phylogenetic analysis within Saxifragales
Chrysosplenium nudicaule	MZ424445	Phylogenetic analysis within Saxifragales
Chrysosplenium pilosum	NC067001	Phylogenetic analysis within Saxifragales
Chrysosplenium qinlingense	NC067012	Phylogenetic analysis within Saxifragales
Chrysosplenium ramosum	MK973002	Phylogenetic analysis within Saxifragales
Chrysosplenium serreanum	NC067003	Phylogenetic analysis within Saxifragales
Chrysosplenium sinicum	NC051987	Phylogenetic analysis within Saxifragales
Chrysosplenium taibaishanense	NC067015	Phylogenetic analysis within Saxifragales
Chrysosplenium uniflorum	NC066998	Phylogenetic analysis within Saxifragales
Chrysosplenium zhangjiajieense	NC067025	Phylogenetic analysis within Saxifragales
Chrysosplenium zhouzhiense	NC067014	Phylogenetic analysis within Saxifragales
Chunia bucklandioides	NC041163	Phylogenetic analysis within Saxifragales
Corylopsis coreana	NC040141	Phylogenetic analysis within Saxifragales
Corylopsis glandulifera	NC060830	Phylogenetic analysis within Saxifragales
Corylopsis glaucescens	NC071197	Phylogenetic analysis within Saxifragales
Corylopsis microcarpa	NC061208	Phylogenetic analysis within Saxifragales
Corylopsis multiflora	NC071838	Phylogenetic analysis within Saxifragales
Corylopsis platypetala	NC071200	Phylogenetic analysis within Saxifragales
Corylopsis sinensis	NC058779	Phylogenetic analysis within Saxifragales
Corylopsis spicata	MK942341	Phylogenetic analysis within Saxifragales
Corylopsis stelligera	NC071839	Phylogenetic analysis within Saxifragales
Corylopsis trabeculosa	NC071209	Phylogenetic analysis within Saxifragales
Corylopsis velutina	NC060832	Phylogenetic analysis within Saxifragales
Corylopsis willmottiae	NC071201	Phylogenetic analysis within Saxifragales
Corylopsis yunnanensis	NC071206	Phylogenetic analysis within Saxifragales
Crassula perforata	NC053949	Phylogenetic analysis within Saxifragales
Daphniphyllum calycinum	NC071199	Phylogenetic analysis within Saxifragales
Daphniphyllum chartaceum	NC071195	Phylogenetic analysis within Saxifragales
Daphniphyllum longeracemosum	NC071208	Phylogenetic analysis within Saxifragales
Daphniphyllum macropodum	MN496060	Phylogenetic analysis within Saxifragales
Daphniphyllum oldhamii	NC037883	Phylogenetic analysis within Saxifragales
Disanthus cercidifolius	NC050371	Phylogenetic analysis within Saxifragales
Distyliopsis dunnii	OP142692	Phylogenetic analysis within Saxifragales
Distylium buxifolium	NC059888	Phylogenetic analysis within Saxifragales
Distylium chinense	NC059885	Phylogenetic analysis within Saxifragales
Distylium cuspidatum	NC059890	Phylogenetic analysis within Saxifragales
Distylium dunnianum	NC059882	Phylogenetic analysis within Saxifragales
Distylium elaeagnoides	NC059892	Phylogenetic analysis within Saxifragales
Distylium gracile	NC059889	Phylogenetic analysis within Saxifragales
Distylium lepidotum	NC059891	Phylogenetic analysis within Saxifragales
Distylium macrophyllum	NC059884	Phylogenetic analysis within Saxifragales
Distylium myricoides	NC059883	Phylogenetic analysis within Saxifragales
Distylium pingpienense	NC059887	Phylogenetic analysis within Saxifragales
Distylium racemosum	NC059886	Phylogenetic analysis within Saxifragales
Distylium tsiangii	MN711651	Phylogenetic analysis within Saxifragales
Echeveria lilacina	NC060813	Phylogenetic analysis within Saxifragales
Exbucklandia populnea	NC065400	Phylogenetic analysis within Saxifragales
Exbucklandia tonkinensis	NC071203	Phylogenetic analysis within Saxifragales
Fortunearia sinensis	NC041487	Phylogenetic analysis within Saxifragales
Glischrocaryon aureum	MW971555	Phylogenetic analysis within Saxifragales
Gonocarpus micranthus	MW971559	Phylogenetic analysis within Saxifragales
Graptopetalum amethystinum	NC053950	Phylogenetic analysis within Saxifragales
Haloragis aspera	MW971557	Phylogenetic analysis within Saxifragales
Haloragis erecta	MW971558	Phylogenetic analysis within Saxifragales
Haloragodendron glandulosum	MW971556	Phylogenetic analysis within Saxifragales
Hamamelis mollis	NC037881	Phylogenetic analysis within Saxifragales
Heuchera abramsii	MN496062	Phylogenetic analysis within Saxifragales,Phylogenetic analysis within Paeoniaceae
Heuchera alba	MN496063	Phylogenetic analysis within Saxifragales
Heuchera caespitosa	MN496064	Phylogenetic analysis within Saxifragales
Heuchera eastwoodiae	MN496065	Phylogenetic analysis within Saxifragales
Heuchera grossulariifolia var. grossulariifolia	MN496066	Phylogenetic analysis within Saxifragales
Heuchera longipetala var. longipetala	MN496067	Phylogenetic analysis within Saxifragales
Heuchera mexicana	MN496068	Phylogenetic analysis within Saxifragales
Heuchera micrantha	NC061175	Phylogenetic analysis within Saxifragales
Heuchera parvifolia var. utahensis	MN496069	Phylogenetic analysis within Saxifragales
Heuchera richardsonii	NC042923	Phylogenetic analysis within Saxifragales
Heuchera villosa	NC042924	Phylogenetic analysis within Saxifragales
Hylotelephium erythrostictum	MZ519882	Phylogenetic analysis within Saxifragales
Hylotelephium ewersii	MN794014	Phylogenetic analysis within Saxifragales
Itea chinensis	NC037884	Phylogenetic analysis within Saxifragales
Kalanchoe daigremontiana	MW237835	Phylogenetic analysis within Saxifragales
Kalanchoe delagoensis	MW237833	Phylogenetic analysis within Saxifragales
Kalanchoe fedtschenkoi	NC053951	Phylogenetic analysis within Saxifragales
Kalanchoe longiflora	MW237836	Phylogenetic analysis within Saxifragales
Kalanchoe tomentosa	MN794319	Phylogenetic analysis within Saxifragales
Leptarrhena pyrolifolia	MN496070	Phylogenetic analysis within Saxifragales
Liquidambar acalycina	NC046936	Phylogenetic analysis within Saxifragales
Liquidambar chinensis	OP005521	Phylogenetic analysis within Saxifragales
Liquidambar excelsa	MN106247	Phylogenetic analysis within Saxifragales
Liquidambar formosana	NC023092	Phylogenetic analysis within Saxifragales
Liquidambar multinervis	NC071836	Phylogenetic analysis within Saxifragales
Liquidambar orientalis	NC046937	Phylogenetic analysis within Saxifragales
Liquidambar siamensis	NC071837	Phylogenetic analysis within Saxifragales
Liquidambar styraciflua	NC046938	Phylogenetic analysis within Saxifragales
Liquidambar yunnanensis	MN106248	Phylogenetic analysis within Saxifragales
Loropetalum chinense	NC060831	Phylogenetic analysis within Saxifragales
Loropetalum subcordatum	NC037694	Phylogenetic analysis within Saxifragales
Meterostachys sikokianus	MZ365442	Phylogenetic analysis within Saxifragales
Micranthes atrata	NC070483	Phylogenetic analysis within Saxifragales
Micranthes davidii	NC070485	Phylogenetic analysis within Saxifragales
Micranthes divaricata	NC070486	Phylogenetic analysis within Saxifragales
Micranthes melanocentra	NC056191	Phylogenetic analysis within Saxifragales
Mitella diphylla	NC042925	Phylogenetic analysis within Saxifragales
Monanthes anagensis	OM993527	Phylogenetic analysis within Saxifragales
Monanthes brachycaulos	OM993528	Phylogenetic analysis within Saxifragales
Monanthes muralis	OM993529	Phylogenetic analysis within Saxifragales
Monanthes sp	OM993530	Phylogenetic analysis within Saxifragales
Mukdenia acanthifolia	NC062439	Phylogenetic analysis within Saxifragales
Mukdenia rossii	NC037495	Phylogenetic analysis within Saxifragales
Myriophyllum aquaticum	NC048889	Phylogenetic analysis within Saxifragales
Myriophyllum spicatum	NC037885	Phylogenetic analysis within Saxifragales
Mytilaria laosensis	NC048997	Phylogenetic analysis within Saxifragales
Oresitrophe rupifraga	NC037514	Phylogenetic analysis within Saxifragales
Orostachys chongsunensis	NC068863	Phylogenetic analysis within Saxifragales
Orostachys fimbriata	NC053952	Phylogenetic analysis within Saxifragales
Orostachys iwarenge	NC068862	Phylogenetic analysis within Saxifragales
Orostachys japonica	NC059698	Phylogenetic analysis within Saxifragales
Orostachys latielliptica	NC068859	Phylogenetic analysis within Saxifragales
Orostachys malacophylla	NC068861	Phylogenetic analysis within Saxifragales
Orostachys margaritifolia	NC068860	Phylogenetic analysis within Saxifragales
Orostachys minuta	NC063662	Phylogenetic analysis within Saxifragales
Pachyphytum compactum	NC053953	Phylogenetic analysis within Saxifragales
Pachyphytum longifolium	NC068662	Phylogenetic analysis within Saxifragales
Paeonia anomala	MT210549	Phylogenetic analysis within Saxifragales,Phylogenetic analysis within Paeoniaceae,Geographic distributions of species
Paeonia brownii	NC037880	Phylogenetic analysis within Saxifragales,Phylogenetic analysis within Paeoniaceae,Geographic distributions of species
Paeonia decomposita	NC039425	Phylogenetic analysis within Saxifragales,Phylogenetic analysis within Paeoniaceae,Geographic distributions of species
Paeonia delavayi	NC035718	Phylogenetic analysis within Saxifragales,Phylogenetic analysis within Paeoniaceae,Geographic distributions of species
Paeonia delavayi var. lutea	MT210546	Phylogenetic analysis within Saxifragales,Paeoniaceae,Geographic distributions of species
Paeonia emodi	MT210548	Phylogenetic analysis within Saxifragales,Phylogenetic analysis within Paeoniaceae,Geographic distributions of species
Paeonia intermedia	MT210547	Phylogenetic analysis within Saxifragales,Phylogenetic analysis within Paeoniaceae,Geographic distributions of species
Paeonia jishanensis	NC050330	Phylogenetic analysis within Saxifragales,Phylogenetic analysis within Paeoniaceae,Geographic distributions of species
Paeonia lactiflora	MK860971	Phylogenetic analysis within Saxifragales,Phylogenetic analysis within Paeoniaceae,Geographic distributions of species
Paeonia lactiflora cultivar Taohuafeixue	OP205316	Phylogenetic analysis within Saxifragales
Paeonia ludlowii	NC035623	Phylogenetic analysis within Saxifragales,Phylogenetic analysis within Paeoniaceae,Geographic distributions of species
Paeonia mlokosewitschii (modified to Paeonia daurica subsp. mlokosewitschii)	NC071855	Phylogenetic analysis within Saxifragales,Phylogenetic analysis within Paeoniaceae,Geographic distributions of species
Paeonia obovata	NC026076	Phylogenetic analysis within Saxifragales,Phylogenetic analysis within Paeoniaceae,Geographic distributions of species
Paeonia obovata var. japonica	MT821944	Phylogenetic analysis within Saxifragales,Paeoniaceae,Geographic distributions of species
Paeonia ostii	MK701990	Phylogenetic analysis within Saxifragales,Phylogenetic analysis within Paeoniaceae,Geographic distributions of species
Paeonia ostii cultivar Fengdan	NC036834	Phylogenetic analysis within Saxifragales
Paeonia potaninii (modified to Paeonia delavayi)	NC050332	Phylogenetic analysis within Saxifragales,Paeoniaceae,Geographic distributions of species
Paeonia qiui	MT210544	Phylogenetic analysis within Saxifragales,Phylogenetic analysis within Paeoniaceae,Geographic distributions of species
Paeonia rockii	NC037772	Phylogenetic analysis within Saxifragales,Phylogenetic analysis within Paeoniaceae,Geographic distributions of species
Paeonia rockii cultivar Baokang	MK701993	Phylogenetic analysis within Saxifragales
Paeonia rockii subsp. taibaishanica	MW192444	Phylogenetic analysis within Saxifragales,Paeoniaceae,Geographic distributions of species
Paeonia sinjiangensis (modified to Paeonia anomala)	NC071854	Phylogenetic analysis within Saxifragales,Paeoniaceae,Geographic distributions of species
Paeonia sp. CV Hwang-Moran	NC056247	Phylogenetic analysis within Saxifragales
Paeonia suffruticosa	NC037879	Phylogenetic analysis within Saxifragales
Paeonia suffruticosa cultivar Doulv	MK701994	Phylogenetic analysis within Saxifragales
Paeonia suffruticosa cultivar LianHe	OM179764	Phylogenetic analysis within Saxifragales
Paeonia suffruticosa cultivar Luoyang Red	MK701995	Phylogenetic analysis within Saxifragales
Paeonia suffruticosa cultivar Zhengwu	MK701997	Phylogenetic analysis within Saxifragales
Paeonia veitchii	NC032401	Phylogenetic analysis within Saxifragales,Phylogenetic analysis within Paeoniaceae,Geographic distributions of species
Parrotia persica	NC071840	Phylogenetic analysis within Saxifragales
Parrotia subaequalis	NC037243	Phylogenetic analysis within Saxifragales
Pectiantia pentandra	MN496072	Phylogenetic analysis within Saxifragales
Peltoboykinia tellimoides	MZ779205	Phylogenetic analysis within Saxifragales
Penthorum chinense	NC023086	Phylogenetic analysis within Saxifragales
Phedimus aizoon	MN794321	Phylogenetic analysis within Saxifragales
Phedimus kamtschaticus	NC037946	Phylogenetic analysis within Saxifragales
Phedimus latiovalifolius	OP452907	Phylogenetic analysis within Saxifragales
Phedimus spurius	NC063950	Phylogenetic analysis within Saxifragales
Rhodiola bupleuroides	NC060674	Phylogenetic analysis within Saxifragales
Rhodiola calliantha	NC060675	Phylogenetic analysis within Saxifragales
Rhodiola crenulata	NC050881	Phylogenetic analysis within Saxifragales
Rhodiola dumulosa	MN794323	Phylogenetic analysis within Saxifragales
Rhodiola fastigiata	MN794324	Phylogenetic analysis within Saxifragales
Rhodiola gelida	NC063786	Phylogenetic analysis within Saxifragales
Rhodiola henryi	NC060676	Phylogenetic analysis within Saxifragales
Rhodiola himalensis	NC060677	Phylogenetic analysis within Saxifragales
Rhodiola hobsonii	MN794325	Phylogenetic analysis within Saxifragales
Rhodiola humilis	MN794326	Phylogenetic analysis within Saxifragales
Rhodiola integrifolia	MN794327	Phylogenetic analysis within Saxifragales
Rhodiola kirilowii	NC052736	Phylogenetic analysis within Saxifragales
Rhodiola macrocarpa	NC060679	Phylogenetic analysis within Saxifragales
Rhodiola ovatisepala	MN794328	Phylogenetic analysis within Saxifragales
Rhodiola prainii	MN794329	Phylogenetic analysis within Saxifragales
Rhodiola quadrifida	NC060680	Phylogenetic analysis within Saxifragales
Rhodiola rhodantha	MN794330	Phylogenetic analysis within Saxifragales
Rhodiola rosea	NC041671	Phylogenetic analysis within Saxifragales
Rhodiola sacra	NC052735	Phylogenetic analysis within Saxifragales
Rhodiola sexifolia	NC052737	Phylogenetic analysis within Saxifragales
Rhodiola sinuata	NC060681	Phylogenetic analysis within Saxifragales
Rhodiola smithii	MN794331	Phylogenetic analysis within Saxifragales
Rhodiola stapfii	NC060682	Phylogenetic analysis within Saxifragales
Rhodiola subopposita	NC063629	Phylogenetic analysis within Saxifragales
Rhodiola tangutica	NC060605	Phylogenetic analysis within Saxifragales
Rhodiola wallichiana	NC060683	Phylogenetic analysis within Saxifragales
Rhodiola yunnanensis	MN794332	Phylogenetic analysis within Saxifragales
Ribes fasciculatum var. chinense	MH191388	Phylogenetic analysis within Saxifragales
Ribes glaciale	NC062156	Phylogenetic analysis within Saxifragales
Ribes nevadense	MN496075	Phylogenetic analysis within Saxifragales
Ribes odoratum	MT081309	Phylogenetic analysis within Saxifragales
Ribes roezlii	MN496076	Phylogenetic analysis within Saxifragales
Rodgersia aesculifolia	NC057229	Phylogenetic analysis within Saxifragales
Rodgersia sambucifolia	MN496077	Phylogenetic analysis within Saxifragales
Rosularia alpestris	MN794333	Phylogenetic analysis within Saxifragales
Saniculiphyllum guangxiense	MN496078	Phylogenetic analysis within Saxifragales
Saxifraga glabricaulis	NC070495	Phylogenetic analysis within Saxifragales
Saxifraga insolens	NC070477	Phylogenetic analysis within Saxifragales
Saxifraga nigroglandulifera	NC070493	Phylogenetic analysis within Saxifragales
Saxifraga oresbia	NC070494	Phylogenetic analysis within Saxifragales
Saxifraga pardanthina	NC070496	Phylogenetic analysis within Saxifragales
Saxifraga parnassifolia	NC070497	Phylogenetic analysis within Saxifragales
Saxifraga parva	NC070498	Phylogenetic analysis within Saxifragales
Saxifraga perpusilla	NC070499	Phylogenetic analysis within Saxifragales
Saxifraga przewalskii	NC070501	Phylogenetic analysis within Saxifragales
Saxifraga pseudohirculus	NC070502	Phylogenetic analysis within Saxifragales
Saxifraga punctulata	NC070503	Phylogenetic analysis within Saxifragales
Saxifraga rufescens	NC070504	Phylogenetic analysis within Saxifragales
Saxifraga sanguinea	NC070505	Phylogenetic analysis within Saxifragales
Saxifraga sediformis	NC070506	Phylogenetic analysis within Saxifragales
Saxifraga signata	NC070507	Phylogenetic analysis within Saxifragales
Saxifraga signatella	NC070508	Phylogenetic analysis within Saxifragales
Saxifraga sikkimensis	NC070509	Phylogenetic analysis within Saxifragales,Phylogenetic analysis within Paeoniaceae
Saxifraga stella-aurea	NC070510	Phylogenetic analysis within Saxifragales
Saxifraga stellariifolia	NC070511	Phylogenetic analysis within Saxifragales
Saxifraga substrigosa	NC070513	Phylogenetic analysis within Saxifragales
Saxifraga tangutica	NC070514	Phylogenetic analysis within Saxifragales
Saxifraga taraktophylla	NC070515	Phylogenetic analysis within Saxifragales
Saxifraga tibetica	NC070516	Phylogenetic analysis within Saxifragales
Saxifraga tsangchanensis	NC070517	Phylogenetic analysis within Saxifragales
Saxifraga umbellulata	NC070518	Phylogenetic analysis within Saxifragales
Saxifraga unguiculata	NC070519	Phylogenetic analysis within Saxifragales
Saxifraga uninervia	NC070520	Phylogenetic analysis within Saxifragales
Saxifraga vilmoriniana	NC070521	Phylogenetic analysis within Saxifragales
Saxifraga viridipetala	NC070522	Phylogenetic analysis within Saxifragales
Saxifraga viscidula	NC070523	Phylogenetic analysis within Saxifragales
Saxifraga wallichiana	NC070524	Phylogenetic analysis within Saxifragales
Saxifraga wardii	NC070525	Phylogenetic analysis within Saxifragales
Saxifraga xiaozhongdianensis	NC070526	Phylogenetic analysis within Saxifragales
Saxifraga yarlungzangboensis	NC070527	Phylogenetic analysis within Saxifragales
Saxifraga yushuensis	NC070528	Phylogenetic analysis within Saxifragales
Sedum alfredii	NC064359	Phylogenetic analysis within Saxifragales
Sedum bulbiferum	NC065835	Phylogenetic analysis within Saxifragales
Sedum emarginatum	NC054184	Phylogenetic analysis within Saxifragales
Sedum lineare	NC052707	Phylogenetic analysis within Saxifragales
Sedum oryzifolium	NC027837	Phylogenetic analysis within Saxifragales
Sedum pachyphyllum	NC071898	Phylogenetic analysis within Saxifragales
Sedum plumbizincicola	MN185459	Phylogenetic analysis within Saxifragales
Sedum sarmentosum	NC023085	Phylogenetic analysis within Saxifragales
Sedum taquetii	OP537245	Phylogenetic analysis within Saxifragales
Sedum tricarpum	MZ519883	Phylogenetic analysis within Saxifragales
Semiliquidambar cathayensis	NC046483	Phylogenetic analysis within Saxifragales
Sempervivum tectorum	NC053954	Phylogenetic analysis within Saxifragales
Sinocrassula densirosulata	NC053955	Phylogenetic analysis within Saxifragales
Sinocrassula indica	MN794334	Phylogenetic analysis within Saxifragales
Sinowilsonia henryi	NC036069	Phylogenetic analysis within Saxifragales
Tanakaea radicans	NC057123	Phylogenetic analysis within Saxifragales
Tetrastigma hemsleyanum	MW375711	Phylogenetic analysis within Saxifragales
Tetrastigma planicaule	NC057118	Phylogenetic analysis within Saxifragales
Tiarella cordifolia	MH708567	Phylogenetic analysis within Saxifragales
Tiarella polyphylla	NC042928	Phylogenetic analysis within Saxifragales
Tiarella trifoliata	NC042929	Phylogenetic analysis within Saxifragales
Umbilicus rupestris	MN794335	Phylogenetic analysis within Saxifragales
Vitis baihuashanensis	NC058821	Phylogenetic analysis within Saxifragales
Vitis davidii	MG564632	Phylogenetic analysis within Saxifragales
Vitis ficifolia	MG564633	Phylogenetic analysis within Saxifragales
Vitis vinifera	NC007957	Phylogenetic analysis within Saxifragales

## Sheet: Table S2
Supplementary Table S2. Accession Numbers of 11 species within Saxifragales from NCBI
Species	Accession Number in GenBank
Cercidiphyllum magnificum	NC046692
Daphniphyllum macropodum	MN496060
Distylium racemosum	NC059886
Liquidambar chinensis	OP005521
Haloragis aspera	MW971557
ltea chinensis	NC037884
Penthorum chinense	NC023086
Ribes odoratum	MT081309
Saxifraga sikkimensis	NC070509
Sedum bulbiferum	NC065835
Paeonia delavayi	NC035718

## Sheet: Table S3
Supplementary Table S3. Latitude and longitude information according to microclimate and specimens
Species	Longitude	Latitude
Paeonia anomala	59.4309	57.1368
Paeonia anomala	87.7322	51.1467
Paeonia anomala	87.7322	51.1467
Paeonia anomala	87.7944	50.5528
Paeonia anomala	87.7944	50.5528
Paeonia anomala	84.5868	51.4558
Paeonia anomala	87.7944	50.5528
Paeonia anomala	87.7944	50.5528
Paeonia anomala	87.7322	51.1467
Paeonia anomala	41.1272	67.079
Paeonia anomala	101.849	51.6146
Paeonia anomala	90.4659	48.6853
Paeonia anomala	41.157	67.049
Paeonia anomala	101.849	51.6146
Paeonia anomala	99.1967	61.0137
Paeonia anomala	41.1531	67.059
Paeonia anomala	41.186	67.04
Paeonia anomala	90.4845	56.241
Paeonia anomala	73.1964	42.9122
Paeonia anomala	101.849	51.6146
Paeonia anomala	101.307	30.0494
Paeonia anomala	73.1964	42.9122
Paeonia anomala	41.1829	67.0439
Paeonia anomala	41.157	67.049
Paeonia anomala	83.5668	54.9086
Paeonia anomala	85.8384	54.0313
Paeonia anomala	83.5819	54.9194
Paeonia anomala	69.0486	60.9677
Paeonia anomala	69.3112	61.0367
Paeonia anomala	69.1355	61.0227
Paeonia anomala	69.0489	60.9679
Paeonia anomala	85.4793	51.5227
Paeonia anomala	104.072	49.1433
Paeonia anomala	59.6067	63.4339
Paeonia anomala	99.8303	54.6625
Paeonia anomala	81.1112	47.7949
Paeonia anomala	83.9824	54.6177
Paeonia anomala	85.5343	54.3164
Paeonia anomala	85.5875	51.0922
Paeonia anomala	107	47.9094
Paeonia anomala	85.5859	51.0922
Paeonia anomala	107	47.9094
Paeonia anomala	85.9853	49.1525
Paeonia anomala	85.8351	51.8012
Paeonia anomala	85.8363	51.7999
Paeonia anomala	85.8346	51.8014
Paeonia anomala	85.8352	51.8008
Paeonia anomala	88.7231	53.2646
Paeonia anomala	88.13	47.85
Paeonia anomala	88.13	47.85
Paeonia anomala	88.13	47.85
Paeonia anomala	107.1	29.16
Paeonia anomala	99.98	31.62
Paeonia anomala	88.13	47.85
Paeonia anomala	80.88	44.05
Paeonia anomala	80.88	44.05
Paeonia anomala	103.85	31.68
Paeonia anomala	88.13	47.85
Paeonia anomala	88.13	47.85
Paeonia anomala	80.88	44.05
Paeonia anomala	88.13	47.85
Paeonia anomala	88.13	47.85
Paeonia anomala	86.42	48.07
Paeonia anomala	88.13	47.85
Paeonia anomala	103.5	34.58
Paeonia anomala	88.13	47.85
Paeonia anomala	88.13	47.85
Paeonia anomala	87.5	47.12
Paeonia anomala	88.13	47.85
Paeonia anomala	88.13	47.85
Paeonia anomala	87.5	47.12
Paeonia anomala	88.13	47.85
Paeonia anomala	88.13	47.85
Paeonia anomala	80.88	44.05
Paeonia anomala	80.88	44.05
Paeonia anomala	88.13	47.85
Paeonia anomala	86.42	48.07
Paeonia anomala	88.13	47.85
Paeonia anomala	84.32	54.29
Paeonia anomala	88.5925	53.2658
Paeonia anomala	65.0512	63.9397
Paeonia anomala	82.6073	51.243
Paeonia anomala	82.4453	50.8553
Paeonia anomala	82.6474	51.7161
Paeonia anomala	85.5594	50.7688
Paeonia anomala	82.4453	50.8553
Paeonia anomala	83.7885	51.7899
Paeonia anomala	86.6866	50.2568
Paeonia anomala	86.6866	50.2568
Paeonia anomala	85.012	51.577
Paeonia anomala	82.4453	50.8553
Paeonia anomala	86.6973	51.7664
Paeonia anomala	86.6973	51.7664
Paeonia anomala	85.012	51.577
Paeonia anomala	86.6866	50.2568
Paeonia anomala	82.0067	51.0067
Paeonia anomala	82.0067	51.0067
Paeonia anomala	82.4453	50.8553
Paeonia anomala	83.0543	51.1883
Paeonia anomala	59.6948	57.5191
Paeonia anomala	105.007	51.5307
Paeonia anomala	105.007	51.5307
Paeonia anomala	87.524	51.7622
Paeonia anomala	84.9045	51.7508
Paeonia anomala	69.0296	60.9751
Paeonia anomala	105.854	56.8335
Paeonia anomala	85.6447	51.0041
Paeonia anomala	82.8252	54.6165
Paeonia anomala	104.022	48.9366
Paeonia anomala	92.0854	54.3718
Paeonia anomala	83.2271	50.243
Paeonia anomala	89.6548	52.0543
Paeonia anomala	92.3004	52.1684
Paeonia anomala	85.5917	51.0495
Paeonia anomala	82.2084	56.3421
Paeonia anomala	79.656	56.3954
Paeonia anomala	85.8	49.7333
Paeonia anomala	85.85	49.5833
Paeonia anomala	86.0833	49.6333
Paeonia anomala	85.8	49.7333
Paeonia anomala	87.7833	51.4
Paeonia anomala	85.85	49.5833
Paeonia anomala	86.0833	49.6333
Paeonia anomala	85.7833	49.8
Paeonia anomala	87.7833	51.4
Paeonia anomala	85.85	49.5833
Paeonia anomala	86.0833	49.6333
Paeonia anomala	86.4167	49.6333
Paeonia anomala	87.8	51.4
Paeonia anomala	85.85	49.5833
Paeonia anomala	87.75	51.4833
Paeonia anomala	87.7833	51.4
Paeonia anomala	86.4167	49.6333
Paeonia anomala	87.8	51.4
Paeonia anomala	85.85	49.5833
Paeonia anomala	86.4167	49.6333
Paeonia anomala	86.4667	49.7
Paeonia anomala	87.8	51.4
Paeonia anomala	87.7833	51.4
Paeonia anomala	85.85	49.5833
Paeonia anomala	85.85	49.8333
Paeonia anomala	85.85	49.5833
Paeonia anomala	90.5995	68.8854
Paeonia anomala	86.4667	49.7
Paeonia anomala	87.8	51.4
Paeonia anomala	87.7833	51.4
Paeonia anomala	85.85	49.5833
Paeonia anomala	85.85	49.8333
Paeonia anomala	85.85	49.5833
Paeonia anomala	90.5998	68.8855
Paeonia anomala	86.0833	49.6333
Paeonia anomala	87.8	51.4
Paeonia anomala	85.85	49.5833
Paeonia anomala	85.85	49.8333
Paeonia anomala	85.7833	49.5833
Paeonia anomala	99.8312	54.6625
Paeonia anomala	83.0362	51.1322
Paeonia anomala	83.0207	51.0248
Paeonia anomala	99.8304	54.6625
Paeonia anomala	89.0552	55.605
Paeonia anomala	99.8321	54.6631
Paeonia anomala	72.2134	57.3257
Paeonia anomala	89.6407	54.496
Paeonia anomala	104.449	52.6647
Paeonia anomala	107.662	51.8714
Paeonia anomala	95.7717	56.1888
Paeonia anomala	73.1348	55.0715
Paeonia anomala	65.5338	57.0957
Paeonia anomala	57.5135	58.6261
Paeonia anomala	93.5037	55.8158
Paeonia anomala	99.8296	54.6626
Paeonia anomala	85.5605	51.5913
Paeonia anomala	99.8295	54.6627
Paeonia anomala	83.4438	54.8545
Paeonia anomala	99.8298	54.6626
Paeonia anomala	85.5974	51.6018
Paeonia anomala	85.4907	51.5722
Paeonia anomala	99.8293	54.6628
Paeonia anomala	99.8296	54.6626
Paeonia anomala	99.8295	54.6627
Paeonia anomala	99.8297	54.6627
Paeonia anomala	85.5974	51.6018
Paeonia anomala	99.8296	54.6624
Paeonia anomala	99.8296	54.6627
Paeonia anomala	85.5974	51.6018
Paeonia anomala	99.8296	54.6627
Paeonia anomala	89.4862	54.4482
Paeonia anomala	86.6866	50.2568
Paeonia anomala	86.6866	50.2568
Paeonia anomala	86.6866	50.2568
Paeonia anomala	89.6403	54.512
Paeonia anomala	84.8397	54.5344
Paeonia anomala	85.7923	50.9276
Paeonia anomala	89.4313	54.4375
Paeonia anomala	99.8315	54.6629
Paeonia anomala	99.8432	54.6493
Paeonia anomala	99.8433	54.6502
Paeonia anomala	99.8432	54.65
Paeonia anomala	99.8432	54.6502
Paeonia anomala	99.832	54.663
Paeonia anomala	99.8434	54.6494
Paeonia anomala	99.832	54.6629
Paeonia anomala	99.8321	54.6625
Paeonia anomala	99.8433	54.6494
Paeonia anomala	99.8319	54.6631
Paeonia anomala	99.8319	54.6631
Paeonia anomala	99.8315	54.6628
Paeonia anomala	99.831	54.6618
Paeonia anomala	99.8315	54.6629
Paeonia anomala	99.8432	54.65
Paeonia anomala	99.8317	54.663
Paeonia anomala	99.8319	54.663
Paeonia anomala	99.8432	54.6499
Paeonia anomala	99.8311	54.6626
Paeonia anomala	99.832	54.663
Paeonia anomala	99.8307	54.6628
Paeonia anomala	99.8316	54.6628
Paeonia anomala	99.8313	54.663
Paeonia anomala	99.8316	54.6628
Paeonia anomala	99.843	54.6492
Paeonia anomala	99.8434	54.6492
Paeonia anomala	99.8431	54.65
Paeonia anomala	99.8315	54.6625
Paeonia anomala	99.8315	54.6629
Paeonia anomala	99.8433	54.6493
Paeonia anomala	99.8316	54.6625
Paeonia anomala	99.8429	54.6499
Paeonia anomala	99.8433	54.65
Paeonia anomala	99.8308	54.6617
Paeonia anomala	99.8294	54.6625
Paeonia anomala	99.8433	54.6493
Paeonia anomala	99.8298	54.6625
Paeonia anomala	99.832	54.663
Paeonia anomala	99.8313	54.6622
Paeonia anomala	99.8211	54.6344
Paeonia anomala	99.8318	54.6633
Paeonia anomala	99.8432	54.6502
Paeonia anomala	99.8432	54.6502
Paeonia anomala	99.8318	54.663
Paeonia anomala	99.8309	54.6617
Paeonia anomala	99.8319	54.663
Paeonia anomala	99.8321	54.6631
Paeonia anomala	99.8315	54.663
Paeonia anomala	89.0434	55.601
Paeonia anomala	86.4651	53.3906
Paeonia anomala	86.4659	53.3936
Paeonia anomala	86.4674	53.3956
Paeonia anomala	92.4293	56.0848
Paeonia anomala	92.4293	56.0848
Paeonia anomala	86.5356	53.2811
Paeonia anomala	104.824	50.5317
Paeonia anomala	102.89	51.6822
Paeonia anomala	82.34	57.6202
Paeonia anomala	92.3489	55.9482
Paeonia anomala	100.65	51.7613
Paeonia anomala	101.686	51.6497
Paeonia anomala	101.686	51.6497
Paeonia anomala	108.86	61.275
Paeonia anomala	108.86	61.275
Paeonia anomala	99.8707	53.8241
Paeonia anomala	100.878	53.6944
Paeonia anomala	102.08	54.34
Paeonia anomala	100.878	53.6944
Paeonia anomala	100.757	54.3347
Paeonia anomala	108.86	61.275
Paeonia anomala	103.952	52.2325
Paeonia anomala	102.093	54.1952
Paeonia anomala	104.075	52.0525
Paeonia anomala	100.973	54.399
Paeonia anomala	100.941	53.7342
Paeonia anomala	104.075	52.0525
Paeonia anomala	100.617	54.6833
Paeonia anomala	100.639	54.5926
Paeonia anomala	105.073	51.9074
Paeonia anomala	105.352	52.0198
Paeonia anomala	100.941	53.7342
Paeonia anomala	105.286	52.1342
Paeonia anomala	92.4286	56.0849
Paeonia anomala	99.9966	54.644
Paeonia anomala	99.835	54.6618
Paeonia anomala	99.8354	54.6615
Paeonia anomala	99.8361	54.6611
Paeonia anomala	99.836	54.6614
Paeonia anomala	99.9964	54.6439
Paeonia anomala	99.9943	54.6443
Paeonia anomala	99.8361	54.6616
Paeonia anomala	99.9942	54.6442
Paeonia anomala	99.8354	54.6615
Paeonia anomala	99.836	54.6614
Paeonia anomala	99.8359	54.6614
Paeonia anomala	99.835	54.6618
Paeonia anomala	99.836	54.6615
Paeonia anomala	99.836	54.6614
Paeonia anomala	99.8351	54.6616
Paeonia anomala	99.8354	54.6615
Paeonia anomala	99.8361	54.6611
Paeonia anomala	103.697	51.7113
Paeonia anomala	86.3135	50.646
Paeonia anomala	99.8362	54.6614
Paeonia anomala	99.9967	54.644
Paeonia anomala	99.8351	54.6616
Paeonia anomala	99.8363	54.6611
Paeonia anomala	99.8362	54.6616
Paeonia anomala	99.9968	54.644
Paeonia anomala	99.8361	54.661
Paeonia anomala	99.8349	54.6621
Paeonia anomala	99.8355	54.6618
Paeonia anomala	99.8361	54.6611
Paeonia anomala	99.8352	54.6616
Paeonia anomala	99.8358	54.6611
Paeonia anomala	99.8357	54.6613
Paeonia anomala	99.8361	54.661
Paeonia anomala	99.9943	54.6441
Paeonia anomala	99.9962	54.6442
Paeonia anomala	99.9968	54.6436
Paeonia anomala	99.9962	54.6441
Paeonia anomala	99.8352	54.6619
Paeonia anomala	99.8353	54.6615
Paeonia anomala	99.8351	54.6617
Paeonia anomala	99.9967	54.644
Paeonia anomala	99.8347	54.6621
Paeonia anomala	99.9942	54.6441
Paeonia anomala	99.8354	54.6618
Paeonia anomala	99.8351	54.6616
Paeonia anomala	99.8355	54.6619
Paeonia anomala	99.9944	54.6443
Paeonia anomala	99.9943	54.6441
Paeonia anomala	99.9943	54.6443
Paeonia anomala	99.9967	54.644
Paeonia anomala	99.8356	54.6614
Paeonia anomala	99.8347	54.6621
Paeonia anomala	99.8354	54.6615
Paeonia anomala	99.8356	54.6613
Paeonia anomala	99.9968	54.644
Paeonia anomala	99.8354	54.6619
Paeonia anomala	99.8351	54.6616
Paeonia anomala	99.8353	54.6615
Paeonia anomala	99.836	54.6613
Paeonia anomala	99.8355	54.6614
Paeonia anomala	99.8356	54.6614
Paeonia anomala	99.8354	54.6619
Paeonia anomala	99.9963	54.644
Paeonia anomala	99.9967	54.6439
Paeonia anomala	99.8353	54.6615
Paeonia anomala	99.9964	54.644
Paeonia anomala	99.836	54.6613
Paeonia anomala	85.9157	53.978
Paeonia anomala	99.8351	54.6615
Paeonia anomala	99.9943	54.6443
Paeonia anomala	99.8355	54.6619
Paeonia anomala	99.9943	54.6442
Paeonia anomala	99.8355	54.6619
Paeonia anomala	99.9944	54.6442
Paeonia anomala	99.9946	54.6438
Paeonia anomala	99.9944	54.6442
Paeonia anomala	99.9966	54.644
Paeonia anomala	99.836	54.6614
Paeonia anomala	99.8359	54.6616
Paeonia anomala	99.9966	54.644
Paeonia anomala	99.8356	54.6619
Paeonia anomala	99.836	54.6613
Paeonia anomala	99.9941	54.6444
Paeonia anomala	99.8356	54.6614
Paeonia anomala	99.836	54.6616
Paeonia anomala	69.0237	60.9993
Paeonia anomala	99.8359	54.661
Paeonia anomala	99.8353	54.6615
Paeonia anomala	99.9942	54.6442
Paeonia anomala	99.8349	54.6621
Paeonia anomala	92.4267	56.0851
Paeonia anomala	99.8361	54.6611
Paeonia anomala	99.8361	54.6616
Paeonia anomala	99.835	54.6621
Paeonia anomala	99.836	54.6613
Paeonia anomala	99.8358	54.6613
Paeonia anomala	99.8354	54.6618
Paeonia anomala	99.8361	54.6611
Paeonia anomala	85.9573	53.983
Paeonia anomala	99.8361	54.6612
Paeonia anomala	99.836	54.6616
Paeonia anomala	99.8359	54.6613
Paeonia anomala	99.8361	54.6611
Paeonia anomala	99.9943	54.6441
Paeonia anomala	99.8361	54.6612
Paeonia anomala	99.8359	54.6614
Paeonia anomala	99.8359	54.6616
Paeonia anomala	99.8356	54.6618
Paeonia anomala	99.8355	54.6618
Paeonia anomala	99.8355	54.6619
Paeonia anomala	69.0485	60.9669
Paeonia anomala	85.7788	51.8322
Paeonia anomala	99.8359	54.6615
Paeonia anomala	85.7672	51.8735
Paeonia anomala	99.8348	54.6621
Paeonia anomala	99.8352	54.6619
Paeonia anomala	99.8354	54.6619
Paeonia anomala	99.8356	54.6619
Paeonia anomala	99.8356	54.6613
Paeonia anomala	99.9943	54.6442
Paeonia anomala	99.8348	54.6621
Paeonia anomala	99.8358	54.6613
Paeonia anomala	99.836	54.6611
Paeonia anomala	99.9943	54.6443
Paeonia anomala	84.5808	51.3616
Paeonia anomala	99.8359	54.6613
Paeonia anomala	99.9946	54.6437
Paeonia anomala	99.8352	54.6619
Paeonia anomala	99.8349	54.6621
Paeonia anomala	99.8362	54.6616
Paeonia anomala	99.835	54.6621
Paeonia anomala	99.9968	54.644
Paeonia anomala	99.836	54.6613
Paeonia anomala	99.9942	54.6443
Paeonia anomala	83.7184	51.216
Paeonia anomala	83.531	51.2433
Paeonia anomala	99.8354	54.6615
Paeonia anomala	99.9942	54.6442
Paeonia anomala	99.835	54.6616
Paeonia anomala	99.8355	54.6619
Paeonia anomala	99.8347	54.6621
Paeonia anomala	99.8362	54.6612
Paeonia anomala	99.994	54.6443
Paeonia anomala	99.8363	54.6611
Paeonia anomala	85.8634	50.8429
Paeonia anomala	99.8362	54.6612
Paeonia anomala	99.8349	54.6618
Paeonia anomala	99.9943	54.6443
Paeonia anomala	83.9601	54.371
Paeonia anomala	99.836	54.6616
Paeonia anomala	99.8359	54.6615
Paeonia anomala	99.8359	54.6615
Paeonia anomala	99.836	54.661
Paeonia anomala	99.9963	54.6439
Paeonia anomala	85.6329	50.311
Paeonia anomala	99.996	54.6442
Paeonia anomala	85.9427	53.9456
Paeonia anomala	99.9964	54.644
Paeonia anomala	99.8356	54.6619
Paeonia anomala	99.8362	54.6616
Paeonia anomala	85.607	50.2611
Paeonia anomala	99.8359	54.6614
Paeonia anomala	99.9968	54.644
Paeonia anomala	99.836	54.6615
Paeonia anomala	99.8354	54.6618
Paeonia anomala	99.9968	54.644
Paeonia anomala	85.5215	51.5743
Paeonia anomala	87.8063	50.1363
Paeonia anomala	99.8361	54.6617
Paeonia anomala	99.8355	54.6619
Paeonia anomala	99.8356	54.6617
Paeonia anomala	99.8356	54.6618
Paeonia anomala	99.8355	54.6615
Paeonia anomala	99.8355	54.6619
Paeonia anomala	85.7676	51.8728
Paeonia anomala	99.8362	54.6611
Paeonia anomala	99.8361	54.6616
Paeonia anomala	99.836	54.6616
Paeonia anomala	58.4892	58.9432
Paeonia anomala	99.8357	54.6619
Paeonia anomala	99.8356	54.6617
Paeonia anomala	99.8355	54.6618
Paeonia anomala	99.9968	54.644
Paeonia anomala	99.8355	54.6619
Paeonia anomala	99.8356	54.6618
Paeonia anomala	99.8362	54.6611
Paeonia anomala	99.8356	54.6617
Paeonia anomala	99.836	54.6615
Paeonia anomala	99.8355	54.6618
Paeonia anomala	82.9681	51.0423
Paeonia anomala	84.2584	50.9289
Paeonia anomala	99.8356	54.6619
Paeonia anomala	83.0109	51.4571
Paeonia anomala	99.8354	54.6619
Paeonia anomala	99.836	54.6616
Paeonia anomala	99.8355	54.6619
Paeonia anomala	99.836	54.6616
Paeonia anomala	99.8359	54.6616
Paeonia anomala	99.9967	54.6439
Paeonia anomala	83.7182	51.2161
Paeonia anomala	85.834	51.7927
Paeonia anomala	99.8356	54.6618
Paeonia anomala	84.289	50.9784
Paeonia anomala	85.6025	51.5845
Paeonia anomala	83.0959	54.8366
Paeonia anomala	54.7731	62.9781
Paeonia anomala	91.0014	54.045
Paeonia anomala	85.5155	51.5754
Paeonia anomala	85.5843	51.0312
Paeonia anomala	85.9688	55.4724
Paeonia anomala	82.5807	49.4541
Paeonia anomala	85.5972	51.5867
Paeonia anomala	102.347	51.5964
Paeonia anomala	102.347	51.5965
Paeonia anomala	84.9282	51.9129
Paeonia anomala	101.675	51.6941
Paeonia anomala	83.5224	54.8064
Paeonia anomala	106.973	47.9139
Paeonia anomala	85.8345	51.8014
Paeonia anomala	106.973	47.9136
Paeonia anomala	69.0482	60.9673
Paeonia anomala	85.8797	53.9358
Paeonia anomala	92.4278	56.0852
Paeonia anomala	85.8777	53.9335
Paeonia anomala	69.0328	61.0193
Paeonia anomala	69.0328	61.0193
Paeonia anomala	103.049	48.9478
Paeonia anomala	69.0305	60.9743
Paeonia anomala	103.049	48.9478
Paeonia anomala	59.1765	59.6058
Paeonia anomala	83.0233	51.1484
Paeonia anomala	85.8569	54.0012
Paeonia anomala	85.8345	51.8013
Paeonia anomala	85.2798	55.3923
Paeonia anomala	85.2788	55.3935
Paeonia anomala	72.6665	57.2552
Paeonia anomala	85.5796	53.4813
Paeonia anomala	85.1034	56.3516
Paeonia anomala	83.6682	51.0963
Paeonia anomala	84.9508	56.15
Paeonia anomala	88.5992	53.2623
Paeonia anomala	89.3719	54.4108
Paeonia anomala	72.6466	57.2612
Paeonia anomala	84.9864	55.2373
Paeonia anomala	72.6491	57.2667
Paeonia anomala	72.6494	57.2598
Paeonia anomala	72.666	57.2557
Paeonia anomala	72.6603	57.2601
Paeonia anomala	69.0546	60.9678
Paeonia anomala	72.6487	57.2671
Paeonia anomala	88.5875	53.2678
Paeonia anomala	85.5913	51.0572
Paeonia anomala	82.9584	51.2562
Paeonia anomala	84.2777	53.3438
Paeonia anomala	101.571	51.6378
Paeonia anomala	83.0231	51.2214
Paeonia anomala	104.255	52.2607
Paeonia anomala	72.6473	57.2606
Paeonia anomala	83.0372	51.1333
Paeonia anomala	69.0489	60.9677
Paeonia anomala	86.4722	53.3904
Paeonia anomala	72.515	57.2292
Paeonia anomala	88.9136	53.6734
Paeonia anomala	83.3902	54.5264
Paeonia anomala	72.6505	57.2648
Paeonia anomala	86.4732	53.3911
Paeonia anomala	101.571	51.6379
Paeonia anomala	85.9422	53.9543
Paeonia anomala	84.6843	53.3934
Paeonia anomala	85.6621	53.9332
Paeonia anomala	84.9269	51.9126
Paeonia anomala	73.18	55.3428
Paeonia anomala	86.4647	53.3133
Paeonia anomala	88.4275	53.5179
Paeonia anomala	60.9189	64.2572
Paeonia anomala	72.6489	57.2571
Paeonia anomala	107.722	51.8394
Paeonia anomala	86.3761	53.2954
Paeonia anomala	103.05	48.9369
Paeonia anomala	85.5005	54.8304
Paeonia anomala	101.964	46.7886
Paeonia anomala	84.5738	55.524
Paeonia anomala	88.0785	53.6966
Paeonia anomala	69.0486	60.9672
Paeonia anomala	72.4166	57.169
Paeonia anomala	86.3773	53.2959
Paeonia anomala	107.63	51.9362
Paeonia anomala	86.534	53.2818
Paeonia anomala	84.7404	51.5034
Paeonia anomala	57.5747	58.6588
Paeonia anomala	69.0492	60.9674
Paeonia anomala	84.6708	53.3958
Paeonia anomala	85.4907	51.5722
Paeonia anomala	86.4668	53.3942
Paeonia anomala	88.9136	53.6734
Paeonia anomala	86.8395	55.4411
Paeonia anomala	88.8509	53.6625
Paeonia anomala	87.0932	51.8887
Paeonia anomala	94.2094	56.0235
Paeonia anomala	83.9831	54.6182
Paeonia anomala	83.116	54.8301
Paeonia anomala	85.9017	53.0981
Paeonia anomala	85.5247	51.5712
Paeonia anomala	88.8905	53.6633
Paeonia anomala	85.8024	54.45
Paeonia anomala	83.1027	54.8365
Paeonia anomala	86.3894	53.2973
Paeonia anomala	82.9667	51.0411
Paeonia anomala	101.135	51.6652
Paeonia anomala	86.505	53.3049
Paeonia anomala	69.0546	60.9678
Paeonia anomala	101.135	51.6665
Paeonia anomala	101.135	51.6667
Paeonia anomala	101.135	51.6665
Paeonia anomala	85.5788	53.4815
Paeonia anomala	86.39	53.2973
Paeonia anomala	101.136	51.6658
Paeonia anomala	101.136	51.6661
Paeonia anomala	101.136	51.6658
Paeonia anomala	101.135	51.6667
Paeonia anomala	101.136	51.6661
Paeonia anomala	85.5964	53.4916
Paeonia anomala	72.6661	57.2553
Paeonia anomala	72.6641	57.2572
Paeonia anomala	72.6487	57.2674
Paeonia anomala	104.32	52.3454
Paeonia anomala	72.6492	57.2663
Paeonia anomala	86.7528	55.536
Paeonia anomala	69.0546	60.9677
Paeonia anomala	86.1886	53.4942
Paeonia anomala	86.4026	50.1533
Paeonia anomala	83.0975	54.8584
Paeonia anomala	85.6781	53.9525
Paeonia anomala	104.175	52.3414
Paeonia anomala	69.0487	60.9671
Paeonia anomala	91.9889	53.3042
Paeonia anomala	83.0965	54.857
Paeonia anomala	83.0985	54.8567
Paeonia anomala	85.2422	50.8816
Paeonia anomala	56.2959	58.0035
Paeonia anomala	56.9135	57.4472
Paeonia anomala	86.45	49.35
Paeonia anomala	85.9833	49.05
Paeonia anomala	85.3	49.2667
Paeonia anomala	86.3	49.5667
Paeonia anomala	85.5034	49.5667
Paeonia anomala	85.15	49.3333
Paeonia anomala	85.35	49.25
Paeonia anomala	68.9886	60.9879
Paeonia anomala	88.0397	53.6997
Paeonia anomala	84.9812	56.2339
Paeonia anomala	88.048	53.6989
Paeonia anomala	84.6128	53.3426
Paeonia anomala	85.9794	53.2001
Paeonia anomala	83.1687	51.4361
Paeonia anomala	99.9941	54.6443
Paeonia anomala	99.9969	54.6441
Paeonia anomala	99.9965	54.6442
Paeonia anomala	99.8346	54.6617
Paeonia anomala	99.8355	54.6619
Paeonia anomala	99.8358	54.6618
Paeonia anomala	99.8358	54.6618
Paeonia anomala	99.997	54.6441
Paeonia anomala	99.8356	54.6619
Paeonia anomala	99.8358	54.6618
Paeonia anomala	99.9969	54.644
Paeonia anomala	99.8363	54.6616
Paeonia anomala	99.8349	54.6618
Paeonia anomala	99.9943	54.6443
Paeonia anomala	99.8359	54.6617
Paeonia anomala	99.994	54.6443
Paeonia anomala	99.994	54.6443
Paeonia anomala	99.8359	54.6617
Paeonia anomala	99.8359	54.6618
Paeonia anomala	99.8354	54.6618
Paeonia anomala	99.8354	54.6618
Paeonia anomala	99.9939	54.6442
Paeonia anomala	99.8357	54.6618
Paeonia anomala	99.9937	54.6442
Paeonia anomala	99.997	54.6442
Paeonia anomala	99.9959	54.6446
Paeonia anomala	99.8357	54.6617
Paeonia anomala	99.8358	54.6616
Paeonia anomala	99.9968	54.6441
Paeonia anomala	99.9959	54.6446
Paeonia anomala	99.836	54.6618
Paeonia anomala	99.8355	54.6618
Paeonia anomala	99.9942	54.6443
Paeonia anomala	99.9967	54.644
Paeonia anomala	99.8361	54.6617
Paeonia anomala	99.9937	54.6442
Paeonia anomala	99.8355	54.6619
Paeonia anomala	99.9937	54.6442
Paeonia anomala	99.9968	54.644
Paeonia anomala	99.9938	54.6443
Paeonia anomala	99.8391	54.7311
Paeonia anomala	99.8354	54.6618
Paeonia anomala	99.8359	54.6617
Paeonia anomala	99.9969	54.644
Paeonia anomala	99.8354	54.6618
Paeonia anomala	99.9961	54.6446
Paeonia anomala	99.9936	54.6442
Paeonia anomala	85.579	51.5951
Paeonia anomala	99.9938	54.6442
Paeonia anomala	99.836	54.6618
Paeonia anomala	99.8362	54.6617
Paeonia anomala	99.9969	54.6441
Paeonia anomala	99.8359	54.6618
Paeonia anomala	99.8359	54.6617
Paeonia anomala	99.8355	54.6619
Paeonia anomala	99.9943	54.6444
Paeonia anomala	99.836	54.6617
Paeonia anomala	99.8358	54.6618
Paeonia anomala	85.579	51.5951
Paeonia anomala	99.9968	54.644
Paeonia anomala	99.8359	54.6619
Paeonia anomala	99.8361	54.6617
Paeonia anomala	99.8359	54.6617
Paeonia anomala	99.8359	54.6618
Paeonia anomala	99.9942	54.6443
Paeonia anomala	99.835	54.6619
Paeonia anomala	99.8355	54.6619
Paeonia anomala	99.9969	54.6441
Paeonia anomala	86.0011	53.6994
Paeonia anomala	99.8357	54.6618
Paeonia anomala	99.8358	54.6618
Paeonia anomala	85.579	51.5951
Paeonia anomala	99.8358	54.6617
Paeonia anomala	99.8354	54.6618
Paeonia anomala	99.8357	54.6618
Paeonia anomala	99.7261	54.642
Paeonia anomala	99.9938	54.6442
Paeonia anomala	99.8354	54.6619
Paeonia anomala	83.1102	54.826
Paeonia anomala	99.9939	54.6443
Paeonia anomala	99.8358	54.6617
Paeonia anomala	99.8357	54.6618
Paeonia anomala	99.836	54.6617
Paeonia anomala	99.8352	54.6618
Paeonia anomala	99.8359	54.6619
Paeonia anomala	99.9936	54.6442
Paeonia anomala	99.9939	54.6442
Paeonia anomala	99.8358	54.6617
Paeonia anomala	99.8361	54.6617
Paeonia anomala	99.8358	54.6618
Paeonia anomala	99.8348	54.6618
Paeonia anomala	99.8356	54.6618
Paeonia anomala	99.8359	54.6618
Paeonia anomala	99.9968	54.6441
Paeonia anomala	99.9961	54.6446
Paeonia anomala	99.8355	54.6619
Paeonia anomala	99.9939	54.6442
Paeonia anomala	99.8361	54.6617
Paeonia anomala	99.9968	54.644
Paeonia anomala	99.8358	54.6618
Paeonia anomala	99.8354	54.6617
Paeonia anomala	99.8361	54.6617
Paeonia anomala	99.9968	54.6441
Paeonia anomala	99.9962	54.6444
Paeonia anomala	99.839	54.7312
Paeonia anomala	99.8358	54.6617
Paeonia anomala	99.8357	54.6616
Paeonia anomala	99.836	54.6617
Paeonia anomala	99.8354	54.6619
Paeonia anomala	99.9968	54.644
Paeonia anomala	99.8356	54.6619
Paeonia anomala	99.8355	54.6618
Paeonia anomala	99.8356	54.6618
Paeonia anomala	99.9938	54.6442
Paeonia anomala	99.8358	54.6619
Paeonia anomala	83.0974	54.8577
Paeonia anomala	99.9946	54.6445
Paeonia anomala	99.9939	54.6442
Paeonia anomala	99.8361	54.6619
Paeonia anomala	99.9968	54.644
Paeonia anomala	99.8358	54.6618
Paeonia anomala	99.8359	54.6617
Paeonia anomala	103.896	52.1819
Paeonia anomala	85.5247	51.5712
Paeonia anomala	86.1915	53.5163
Paeonia anomala	103.897	52.1822
Paeonia anomala	69.0486	60.9672
Paeonia anomala	69.0487	60.9673
Paeonia anomala	83.9832	54.6179
Paeonia anomala	101.445	47.5015
Paeonia anomala	86.1984	53.5145
Paeonia anomala	69.0487	60.9673
Paeonia anomala	85.6379	53.9405
Paeonia anomala	86.1953	50.1457
Paeonia anomala	101.294	51.6346
Paeonia anomala	101.293	51.6348
Paeonia anomala	101.963	46.7888
Paeonia anomala	69.0485	60.9676
Paeonia anomala	69.0547	60.9678
Paeonia anomala	69.0399	60.9671
Paeonia anomala	69.0489	60.9675
Paeonia anomala	69.0545	60.9677
Paeonia anomala	69.0485	60.9676
Paeonia anomala	69.0547	60.9678
Paeonia anomala	89.7781	62.4499
Paeonia anomala	89.0132	62.2984
Paeonia anomala	113.641	59.7507
Paeonia anomala	56.4674	58.3677
Paeonia anomala	113.502	60.2272
Paeonia anomala	111.053	59.4711
Paeonia anomala	111.236	62.3071
Paeonia anomala	103.09	53.1369
Paeonia anomala	102.049	53.9207
Paeonia anomala	101.718	54.225
Paeonia anomala	100.578	54.5571
Paeonia anomala	101.509	54.3378
Paeonia anomala	99.8836	53.89
Paeonia anomala	101.226	53.6469
Paeonia anomala	99.0263	54.9012
Paeonia anomala	98.0029	55.9405
Paeonia anomala	104.097	52.2102
Paeonia anomala	100.645	54.6573
Paeonia anomala	84.5158	55.4839
Paeonia anomala	84.6273	54.776
Paeonia anomala	84.6327	54.7808
Paeonia anomala	84.6262	54.775
Paeonia anomala	84.6269	54.7755
Paeonia anomala	84.6255	54.7751
Paeonia anomala	87.2571	53.2863
Paeonia anomala	88.6889	54.0438
Paeonia anomala	88.4067	54.3264
Paeonia anomala	88.4067	54.3264
Paeonia anomala	88.6016	52.2279
Paeonia anomala	88.4067	54.3264
Paeonia anomala	88.4067	54.3264
Paeonia anomala	86.8369	54.5078
Paeonia anomala	88.4067	54.3264
Paeonia anomala	85.3149	55.4825
Paeonia anomala	88.4067	54.3264
Paeonia anomala	59.0562	54.7925
Paeonia anomala	107.677	51.8144
Paeonia anomala	84.2359	51.2046
Paeonia anomala	84.3574	51.5125
Paeonia anomala	83.6209	51.7042
Paeonia anomala	84.7341	51.1766
Paeonia anomala	83.9288	51.367
Paeonia anomala	82.9407	55.4141
Paeonia anomala	82.9785	55.3656
Paeonia anomala	101.446	47.5014
Paeonia anomala	48.8482	54.3575
Paeonia anomala	85.3948	51.612
Paeonia anomala	59.0017	61.2717
Paeonia anomala	63.7333	57.0142
Paeonia anomala	67.951	55.2401
Paeonia anomala	101.243	51.6536
Paeonia anomala	44.6772	66.5991
Paeonia anomala	44.3558	67.0812
Paeonia anomala	46.0216	68.2982
Paeonia anomala	93.4085	52.8263
Paeonia anomala	92.9511	55.8603
Paeonia anomala	92.7313	55.8673
Paeonia anomala	92.7313	55.925
Paeonia anomala	92.7788	55.9556
Paeonia anomala	92.8783	55.7608
Paeonia anomala	42.2078	64.5715
Paeonia anomala	89.3242	51.5303
Paeonia anomala	54.1749	62.1904
Paeonia anomala	90.0679	50.2479
Paeonia anomala	52.0625	61.364
Paeonia anomala	57.411	63.89
Paeonia anomala	53.6778	61.6859
Paeonia anomala	57.2194	65.1362
Paeonia anomala	71.3765	59.1027
Paeonia anomala	69.1874	58.7968
Paeonia anomala	43.388	64.6966
Paeonia anomala	90.9269	51.9157
Paeonia anomala	56.1986	62.7038
Paeonia anomala	95.606	50.5454
Paeonia anomala	53.7027	63.563
Paeonia anomala	68.1492	58.6424
Paeonia anomala	52.128	65.4195
Paeonia anomala	44.4495	64.0007
Paeonia anomala	72.7237	58.6937
Paeonia anomala	68.4514	58.2986
Paeonia anomala	45.7593	64.8981
Paeonia anomala	44.2528	65.8411
Paeonia anomala	41.309	67.1576
Paeonia anomala	41.2384	66.0205
Paeonia anomala	69.7409	58.183
Paeonia anomala	84.6331	54.7806
Paeonia anomala	84.6294	54.78
Paeonia anomala	57.0163	58.7666
Paeonia anomala	89.4301	54.4301
Paeonia anomala	89.4078	54.4712
Paeonia anomala	89.4792	54.4566
Paeonia anomala	89.416	54.4376
Paeonia anomala	89.4939	54.4829
Paeonia anomala	89.4651	54.483
Paeonia anomala	89.4902	54.4424
Paeonia anomala	89.4706	54.4281
Paeonia anomala	89.4074	54.4456
Paeonia anomala	89.4476	54.4338
Paeonia anomala	84.6126	53.3424
Paeonia anomala	57.5576	59.0717
Paeonia anomala	89.4803	51.4511
Paeonia anomala	57.6112	58.8283
Paeonia anomala	63.6973	61.0924
Paeonia anomala	57.0883	52.9865
Paeonia anomala	58.0324	60.4769
Paeonia anomala	58.3426	60.5758
Paeonia anomala	88.0597	54.1341
Paeonia anomala	59.8793	59.4236
Paeonia anomala	57.8844	60.5461
Paeonia anomala	60.3042	59.6139
Paeonia anomala	57.2628	60.5085
Paeonia anomala	58.8177	60.344
Paeonia anomala	58.902	57.6981
Paeonia anomala	57.7194	60.0216
Paeonia anomala	87.4237	53.4064
Paeonia anomala	56.7984	60.8329
Paeonia anomala	85.1779	56.1853
Paeonia anomala	57.6727	58.1617
Paeonia anomala	56.7118	60.7914
Paeonia anomala	57.6098	60.5082
Paeonia anomala	57.5762	53.4019
Paeonia anomala	86.8433	54.0925
Paeonia anomala	85.2411	55.9646
Paeonia anomala	89.2348	52.2568
Paeonia anomala	56.8058	60.8331
Paeonia anomala	57.6065	60.0085
Paeonia anomala	57.6324	60.0131
Paeonia anomala	85.4335	55.5184
Paeonia anomala	86.4217	49.918
Paeonia anomala	86.1037	55.3781
Paeonia anomala	90.6974	52.4542
Paeonia anomala	87.4125	56.0917
Paeonia anomala	87.4322	53.3334
Paeonia anomala	87.2016	53.9424
Paeonia anomala	86.6142	55.5133
Paeonia anomala	86.8973	62.0456
Paeonia anomala	86.5416	49.7166
Paeonia anomala	92.4677	53.8968
Paeonia anomala	104.247	51.8663
Paeonia anomala	108.205	59.2613
Paeonia anomala	96.9703	57.533
Paeonia anomala	98.3768	58.4316
Paeonia anomala	96.2809	58.4979
Paeonia anomala	90.2827	56.2558
Paeonia anomala	106.466	54.2391
Paeonia anomala	89.7005	62.5462
Paeonia anomala	94.193	55.8309
Paeonia anomala	97.3569	58.0536
Paeonia anomala	93.3078	56.8785
Paeonia anomala	93.3603	56.5733
Paeonia anomala	93.0076	56.2333
Paeonia anomala	42.38	65.5334
Paeonia anomala	94.4938	55.4972
Paeonia anomala	95.5521	57.832
Paeonia anomala	94.933	55.8196
Paeonia anomala	42.8457	64.8559
Paeonia anomala	41.743	65.8294
Paeonia anomala	59.4635	64.4846
Paeonia anomala	46.5259	63.442
Paeonia anomala	43.0022	64.5897
Paeonia anomala	83.02	51.1298
Paeonia anomala	88.363	54.5466
Paeonia anomala	58.4534	58.8617
Paeonia anomala	84.1251	62.8764
Paeonia anomala	55.8061	62.7369
Paeonia anomala	51.048	64.792
Paeonia anomala	50.7072	65.5118
Paeonia anomala	87.4645	51.5104
Paeonia anomala	56.7514	53.0172
Paeonia anomala	97.6108	52.6114
Paeonia anomala	50.1142	64.1858
Paeonia anomala	57.1018	60.4786
Paeonia anomala	57.0954	60.5013
Paeonia anomala	84.6456	55.7267
Paeonia anomala	87.5891	54.8516
Paeonia anomala	57.6951	59.5183
Paeonia anomala	87.2191	54.2065
Paeonia anomala	58.7254	64.1216
Paeonia anomala	58.0551	60.4421
Paeonia anomala	84.4898	56.4839
Paeonia anomala	58.4532	62.8481
Paeonia anomala	57.5281	60.0359
Paeonia anomala	57.4814	60.4914
Paeonia anomala	57.6956	60.5039
Paeonia anomala	58.0444	60.5121
Paeonia anomala	59.3789	57.1698
Paeonia anomala	57.5264	60.9045
Paeonia anomala	57.6997	60.5338
Paeonia anomala	86.3367	54.9512
Paeonia anomala	86.7756	53.82
Paeonia anomala	59.9616	58.7527
Paeonia anomala	60.198	60.3312
Paeonia anomala	57.594	60.0167
Paeonia anomala	58.1097	60.4488
Paeonia anomala	87.187	54.5081
Paeonia anomala	57.5108	58.5098
Paeonia anomala	57.5884	60.0451
Paeonia anomala	57.7557	60.0525
Paeonia anomala	57.6876	60.5549
Paeonia anomala	60.1816	60.7416
Paeonia anomala	86.3166	55.3916
Paeonia anomala	58.0185	60.5146
Paeonia anomala	58.4114	60.589
Paeonia anomala	85.0043	56.7794
Paeonia anomala	57.7726	56.3868
Paeonia anomala	56.7545	60.8212
Paeonia anomala	57.6297	60.5109
Paeonia anomala	88.8103	53.7649
Paeonia anomala	59.3199	59.4684
Paeonia anomala	88.6433	53.979
Paeonia anomala	87.4547	52.9392
Paeonia anomala	59.0097	60.9479
Paeonia anomala	88.8457	52.8571
Paeonia anomala	86.9547	54.6503
Paeonia anomala	86.9083	49.975
Paeonia anomala	87.8915	55.6221
Paeonia anomala	85.1318	55.4934
Paeonia anomala	58.6889	60.1811
Paeonia anomala	87.9761	55.8317
Paeonia anomala	85.6195	55.6684
Paeonia anomala	84.7339	56.0741
Paeonia anomala	86.1775	55.461
Paeonia anomala	93.2705	51.9598
Paeonia anomala	93.9439	53.2563
Paeonia anomala	102.691	58.0237
Paeonia anomala	86.5	50.1
Paeonia anomala	103.891	51.9526
Paeonia anomala	86.5208	49.975
Paeonia anomala	87.2491	53.2878
Paeonia anomala	90.2615	60.9884
Paeonia anomala	89.0427	62.3603
Paeonia anomala	94.0353	50.811
Paeonia anomala	88.0288	52.8795
Paeonia anomala	91.6145	54.2727
Paeonia anomala	97.7824	57.8191
Paeonia anomala	90.6987	56.4938
Paeonia anomala	82.9824	51.2027
Paeonia anomala	89.93	56.3237
Paeonia anomala	92.9231	55.9914
Paeonia anomala	97.4451	58.3799
Paeonia anomala	82.8568	50.938
Paeonia anomala	89.4828	56.3563
Paeonia anomala	94.6093	55.7551
Paeonia anomala	93.849	55.8833
Paeonia anomala	95.67	56.0048
Paeonia anomala	95.383	55.692
Paeonia anomala	95.9105	56.2268
Paeonia anomala	94.8375	55.23
Paeonia anomala	94.3034	55.6347
Paeonia anomala	42.1083	65.4252
Paeonia anomala	42.7257	65.6045
Paeonia anomala	42.7668	64.6237
Paeonia anomala	42.77	65.541
Paeonia anomala	42.9583	64.6097
Paeonia anomala	40.2243	65.6909
Paeonia anomala	42.7853	64.9859
Paeonia anomala	53.1578	57.187
Paeonia anomala	64.0572	62.1283
Paeonia anomala	91.7703	52.2045
Paeonia anomala	107.857	54.2753
Paeonia anomala	59.5815	57.4052
Paeonia anomala	59.4621	60.5512
Paeonia anomala	86.0779	49.6996
Paeonia anomala	50.8007	65.4047
Paeonia anomala	50.7606	64.6459
Paeonia anomala	52.5037	64.167
Paeonia anomala	72.4155	57.1698
Paeonia anomala	72.4161	57.174
Paeonia anomala	87.6337	50.3388
Paeonia anomala	72.4168	57.1759
Paeonia anomala	85.8776	50.3019
Paeonia anomala	86.4154	49.8993
Paeonia anomala	85.7307	55.5366
Paeonia anomala	72.4171	57.1749
Paeonia anomala	87.8085	50.1432
Paeonia anomala	87.8101	50.1443
Paeonia anomala	72.4233	57.1785
Paeonia anomala	72.4186	57.1749
Paeonia anomala	86.1132	53.5644
Paeonia anomala	85.8767	50.3019
Paeonia anomala	91.0297	56.3038
Paeonia anomala	85.5268	51.5721
Paeonia anomala	85.3706	53.4463
Paeonia anomala	72.4185	57.1765
Paeonia anomala	87.5861	50.2022
Paeonia anomala	85.577	51.5683
Paeonia anomala	87.6821	50.28
Paeonia anomala	87.2975	51.6956
Paeonia anomala	72.4229	57.178
Paeonia anomala	72.4201	57.1769
Paeonia anomala	86.1557	53.5509
Paeonia anomala	92.7448	55.9468
Paeonia anomala	86.1026	53.5623
Paeonia anomala	84.6267	54.7781
Paeonia anomala	102.852	54.6504
Paeonia anomala	88.5151	69.475
Paeonia anomala	85.6412	50.1989
Paeonia anomala	96.1784	60.242
Paeonia anomala	100.523	54.6247
Paeonia anomala	96.263	60.2997
Paeonia anomala	96.6066	60.4774
Paeonia anomala	100.521	54.6233
Paeonia anomala	86.4726	50.0741
Paeonia anomala	88.612	55.5971
Paeonia anomala	100.522	54.6244
Paeonia anomala	104.238	52.2455
Paeonia anomala	96.4965	60.4606
Paeonia anomala	85.683	50.1962
Paeonia anomala	85.6838	50.1982
Paeonia anomala	87.9285	52.9493
Paeonia anomala	85.2251	50.0843
Paeonia anomala	89.5367	54.4603
Paeonia anomala	89.5283	54.4688
Paeonia anomala	89.9034	54.8512
Paeonia anomala	90.5998	68.8855
Paeonia anomala	90.5952	68.8864
Paeonia anomala	88.8328	53.1509
Paeonia anomala	90.5995	68.8854
Paeonia anomala	95.3009	50.7381
Paeonia anomala	90.597	68.8861
Paeonia anomala	89.4176	54.4101
Paeonia anomala	90.5996	68.8855
Paeonia anomala	90.5946	68.8861
Paeonia anomala	90.5995	68.8854
Paeonia anomala	90.1794	55.1332
Paeonia anomala	100.047	50.3861
Paeonia anomala	100.044	50.3833
Paeonia anomala	104.895	51.854
Paeonia anomala	104.895	51.854
Paeonia anomala	104.602	50.8035
Paeonia anomala	89.9336	51.3225
Paeonia anomala	88.3371	52.806
Paeonia anomala	107.747	51.8176
Paeonia anomala	107.747	51.8175
Paeonia anomala	88.3342	53.112
Paeonia anomala	82.9894	51.0592
Paeonia anomala	83.0222	51.1516
Paeonia anomala	88.5051	52.7924
Paeonia anomala	93.4395	52.4884
Paeonia anomala	83.0073	51.1185
Paeonia anomala	93.6976	55.857
Paeonia anomala	94.2165	56.046
Paeonia anomala	89.8211	51.745
Paeonia anomala	82.9894	51.0592
Paeonia anomala	83.0073	51.1185
Paeonia anomala	83.0222	51.1516
Paeonia anomala	87.9831	52.9291
Paeonia anomala	87.9476	52.992
Paeonia anomala	59.0676	63.8574
Paeonia anomala	59.0946	63.6342
Paeonia anomala	92.8885	56.0771
Paeonia anomala	90.8499	56.384
Paeonia anomala	88.4141	53.018
Paeonia anomala	34.5222	66.5725
Paeonia anomala	92.3119	55.9481
Paeonia anomala	85.4423	56.3202
Paeonia anomala	92.8778	55.921
Paeonia anomala	85.8163	49.8129
Paeonia anomala	113.464	52.1228
Paeonia anomala	69.0312	61.0065
Paeonia anomala	60.3286	62.1784
Paeonia anomala	68.9993	60.9869
Paeonia anomala	68.7223	61.0769
Paeonia anomala	83.7469	53.6391
Paeonia anomala	81.3994	51.7508
Paeonia anomala	81.3993	51.7511
Paeonia anomala	82.1417	51.1831
Paeonia anomala	85.3127	51.8932
Paeonia anomala	85.3164	51.9157
Paeonia anomala	83.142	51.2568
Paeonia anomala	84.9207	51.6506
Paeonia anomala	84.7917	54.0912
Paeonia anomala	83.0321	55.2884
Paeonia anomala	83.0134	55.0269
Paeonia anomala	83.0287	54.8787
Paeonia anomala	83.9562	54.3775
Paeonia anomala	83.0768	54.69
Paeonia anomala	60.506	56.8129
Paeonia anomala	107.384	56.2947
Paeonia anomala	103.094	53.14
Paeonia anomala	104.175	52.3413
Paeonia anomala	104.255	52.2607
Paeonia anomala	102.725	57.9406
Paeonia anomala	105.639	54.9053
Paeonia anomala	105.077	51.9061
Paeonia anomala	83.9826	54.6178
Paeonia anomala	83.9826	54.6178
Paeonia anomala	85.0301	55.7084
Paeonia anomala	93.6958	55.8557
Paeonia anomala	62.8561	61.1956
Paeonia anomala	63.5485	61.3619
Paeonia anomala	72.4235	57.1785
Paeonia anomala	72.4222	57.1777
Paeonia anomala	72.423	57.178
Paeonia anomala	72.4229	57.179
Paeonia anomala	104.27	52.2403
Paeonia anomala	85.8538	50.5754
Paeonia anomala	69.0923	61.0172
Paeonia anomala	72.4234	57.1791
Paeonia anomala	85.5259	51.5742
Paeonia anomala	85.5266	51.5724
Paeonia anomala	105.317	53.0693
Paeonia anomala	84.9413	51.9089
Paeonia anomala	99.8361	54.6616
Paeonia anomala	84.9283	51.9087
Paeonia anomala	85.5936	51.5881
Paeonia anomala	72.4237	57.1792
Paeonia anomala	87.492	53.9023
Paeonia anomala	72.4244	57.1794
Paeonia anomala	65.0546	63.9345
Paeonia anomala	85.7788	51.8322
Paeonia anomala	69.2395	61.0475
Paeonia anomala	99.8357	54.6618
Paeonia anomala	99.8362	54.6616
Paeonia anomala	99.835	54.6618
Paeonia anomala	99.8361	54.6616
Paeonia anomala	99.8357	54.6618
Paeonia anomala	99.836	54.6612
Paeonia anomala	99.9962	54.6443
Paeonia anomala	99.8361	54.6612
Paeonia anomala	89.6707	52.0452
Paeonia anomala	99.8361	54.6615
Paeonia anomala	99.8356	54.6618
Paeonia anomala	99.835	54.6618
Paeonia anomala	99.9939	54.6445
Paeonia anomala	99.8351	54.6605
Paeonia anomala	89.6239	52.052
Paeonia anomala	99.8358	54.6618
Paeonia anomala	99.8361	54.6616
Paeonia anomala	99.8358	54.6618
Paeonia anomala	99.8357	54.6617
Paeonia anomala	89.6049	52.0552
Paeonia anomala	99.8354	54.6618
Paeonia anomala	99.8358	54.6618
Paeonia anomala	69.1329	61.0233
Paeonia anomala	69.2321	61.0468
Paeonia anomala	89.6711	52.0452
Paeonia anomala	99.8351	54.6616
Paeonia anomala	99.836	54.6614
Paeonia anomala	99.8359	54.6618
Paeonia anomala	99.8356	54.6618
Paeonia anomala	99.8347	54.6618
Paeonia anomala	99.8356	54.6618
Paeonia anomala	89.6552	52.054
Paeonia anomala	99.8358	54.6618
Paeonia anomala	99.835	54.6618
Paeonia anomala	99.9931	54.6437
Paeonia anomala	99.8356	54.6618
Paeonia anomala	99.8351	54.6616
Paeonia anomala	87.8079	50.1425
Paeonia anomala	99.8351	54.6617
Paeonia anomala	99.835	54.6617
Paeonia anomala	99.8358	54.6617
Paeonia anomala	69.3122	61.0363
Paeonia anomala	85.5843	51.0312
Paeonia anomala	85.9515	53.8768
Paeonia anomala	69.3118	61.0367
Paeonia anomala	83.5775	54.603
Paeonia anomala	99.9931	54.6437
Paeonia anomala	85.9577	53.88
Paeonia anomala	100.512	54.1562
Paeonia anomala	100.601	54.0872
Paeonia anomala	88.3549	52.8078
Paeonia anomala	100.513	54.1566
Paeonia anomala	88.3641	52.8245
Paeonia anomala	100.512	54.1561
Paeonia anomala	86.1292	53.5642
Paeonia anomala	92.7936	56.1339
Paeonia anomala	102.853	54.6504
Paeonia anomala	65.0465	63.9341
Paeonia anomala	88.3795	52.8226
Paeonia anomala	96.9803	57.5273
Paeonia anomala	107.747	51.8178
Paeonia anomala	96.9807	57.5266
Paeonia anomala	85.875	53.9309
Paeonia anomala	88.0068	52.956
Paeonia anomala	53.75	63.7
Paeonia anomala	53.07	63.27
Paeonia anomala	59.25	64.73
Paeonia anomala	58.62	61.8
Paeonia anomala	51.55	64.38
Paeonia anomala	59.38	65.2
Paeonia anomala	49.44	65.32
Paeonia anomala	58.83	65.37
Paeonia anomala	52.41	64.02
Paeonia anomala	58.93	64.95
Paeonia anomala	51.2	64.75
Paeonia anomala	53.65	63.12
Paeonia anomala	53.87	62.73
Paeonia anomala	55.85	62.75
Paeonia anomala	51.4	64.73
Paeonia anomala	52.42	64.33
Paeonia anomala	58.17	62.02
Paeonia anomala	50.72	64.68
Paeonia anomala	51.87	64.4
Paeonia anomala	61.34	65.53
Paeonia anomala	53.93	62.68
Paeonia anomala	52.49	64.34
Paeonia anomala	61.42	65.63
Paeonia anomala	54.17	62.18
Paeonia anomala	50.75	64.68
Paeonia anomala	52.58	64.3
Paeonia anomala	52.37	64.32
Paeonia anomala	58.73	61.98
Paeonia anomala	50.03	61.85
Paeonia anomala	58.03	61.98
Paeonia anomala	58.6	62.02
Paeonia anomala	51.45	64.88
Paeonia anomala	59.65	65.72
Paeonia anomala	53.88	62.8
Paeonia anomala	49.41	63.57
Paeonia anomala	61.24	65.56
Paeonia anomala	53.55	63.1
Paeonia anomala	60.13	65.62
Paeonia anomala	54.45	61.8
Paeonia anomala	54.75	61.13
Paeonia anomala	49.83	64.35
Paeonia anomala	52.75	61.77
Paeonia anomala	58.26	62.51
Paeonia anomala	53.45	63.78
Paeonia anomala	59.05	64.3
Paeonia anomala	51.14	66
Paeonia anomala	53.12	63.47
Paeonia anomala	54	63.57
Paeonia anomala	52.07	61.37
Paeonia anomala	53.12	63.47
Paeonia anomala	51.28	63.15
Paeonia anomala	58.75	66.13
Paeonia anomala	52.43	64.13
Paeonia anomala	53.98	61.8
Paeonia anomala	58.77	61.99
Paeonia anomala	54.18	63.7
Paeonia anomala	53.88	61.75
Paeonia anomala	58.65	62.01
Paeonia anomala	58.77	61.99
Paeonia anomala	58.74	62
Paeonia anomala	58.17	62.03
Paeonia anomala	58.74	62
Paeonia anomala	58.77	61.99
Paeonia anomala	58.6	62.03
Paeonia anomala	50.77	64.7
Paeonia anomala	54.72	62.52
Paeonia anomala	50.08	64.28
Paeonia anomala	52	64.98
Paeonia anomala	54.05	62.19
Paeonia anomala	54.08	62.2
Paeonia anomala	55.83	62.75
Paeonia anomala	57.75	63.95
Paeonia anomala	54.67	62.42
Paeonia anomala	58.5	62.4
Paeonia anomala	58.17	62.03
Paeonia anomala	53.9	63.64
Paeonia anomala	58.7	62.45
Paeonia anomala	47.92	64.17
Paeonia anomala	49.7	64.28
Paeonia anomala	57.88	63.87
Paeonia anomala	53.42	63.52
Paeonia anomala	62.95	66.58
Paeonia anomala	53.87	62.6
Paeonia anomala	52.68	61.87
Paeonia anomala	52.54	64.32
Paeonia anomala	63.1	66.5
Paeonia anomala	52.4	64.03
Paeonia anomala	53.4	63.52
Paeonia anomala	62.97	66.55
Paeonia anomala	53.92	65.05
Paeonia anomala	62.98	66.62
Paeonia anomala	54.5	61.71
Paeonia anomala	53.4	63.52
Paeonia anomala	52.38	62.35
Paeonia anomala	62.98	66.62
Paeonia anomala	55.83	62.75
Paeonia anomala	51.08	64.38
Paeonia anomala	50.93	64.63
Paeonia anomala	57.17	65.12
Paeonia anomala	52.2	62.48
Paeonia anomala	58.23	63.07
Paeonia anomala	58.55	64.24
Paeonia anomala	50.12	64.4
Paeonia anomala	51.82	62.42
Paeonia anomala	52.77	64.17
Paeonia anomala	57.62	64.88
Paeonia anomala	58.83	63
Paeonia anomala	55.07	61.52
Paeonia anomala	51.97	65.03
Paeonia anomala	59.03	66.32
Paeonia anomala	52.16	64.33
Paeonia anomala	55.9	62.73
Paeonia anomala	51.27	63.52
Paeonia anomala	59.37	62.12
Paeonia anomala	52.72	64.12
Paeonia anomala	59.52	66.5
Paeonia anomala	56.73	65.67
Paeonia anomala	58.9	62.03
Paeonia anomala	59.08	62.08
Paeonia anomala	58.95	62.72
Paeonia anomala	58.98	62.08
Paeonia anomala	58.95	62.47
Paeonia anomala	58.95	62.52
Paeonia anomala	59.2	62.07
Paeonia anomala	59.27	62.48
Paeonia anomala	58.97	62.47
Paeonia anomala	54.8	63.63
Paeonia anomala	103.777	52.4718
Paeonia anomala	88.2816	52.4626
Paeonia anomala	88.5498	52.304
Paeonia anomala	59.7102	57.4855
Paeonia anomala	88.2749	52.4828
Paeonia anomala	59.7094	57.4853
Paeonia anomala	103.944	52.2357
Paeonia anomala	103.944	52.2357
Paeonia anomala	69.0172	60.9988
Paeonia anomala	85.8186	57.1906
Paeonia anomala	85.2515	54.2087
Paeonia anomala	107.748	51.8177
Paeonia anomala	85.2559	50.1152
Paeonia anomala	72.4261	57.1801
Paeonia anomala	104.574	52.1548
Paeonia anomala	72.4976	57.2246
Paeonia anomala	72.4975	57.2245
Paeonia anomala	102.431	51.9167
Paeonia anomala	72.423	57.1777
Paeonia anomala	60.2517	60.7349
Paeonia anomala	103.896	52.1818
Paeonia anomala	85.3728	53.446
Paeonia anomala	84.0179	53.8733
Paeonia anomala	103.782	52.4772
Paeonia anomala	85.3707	53.4463
Paeonia anomala	83.8302	54.629
Paeonia anomala	87.6672	50.2892
Paeonia anomala	85.8777	53.9591
Paeonia anomala	87.5746	53.3035
Paeonia anomala	101.137	51.6658
Paeonia anomala	72.8479	57.0596
Paeonia anomala	72.4236	57.1782
Paeonia anomala	58.5883	61.2303
Paeonia anomala	72.4232	57.1784
Paeonia anomala	72.4229	57.1781
Paeonia anomala	84.9817	56.2356
Paeonia anomala	85.5112	51.5687
Paeonia anomala	85.2157	51.4508
Paeonia anomala	85.5734	51.5691
Paeonia anomala	85.2286	50.1017
Paeonia anomala	85.2163	51.4473
Paeonia anomala	85.5204	51.5705
Paeonia anomala	85.2342	51.4559
Paeonia anomala	85.5127	51.5722
Paeonia anomala	85.5748	51.5286
Paeonia anomala	85.511	51.5686
Paeonia anomala	85.2152	51.4492
Paeonia anomala	85.2152	51.4492
Paeonia anomala	85.3048	51.4611
Paeonia anomala	85.5897	51.5927
Paeonia anomala	72.3333	57.2766
Paeonia anomala	69.0484	60.9677
Paeonia anomala	85.5665	51.5181
Paeonia anomala	85.597	51.5867
Paeonia anomala	85.5886	51.592
Paeonia anomala	83.1048	54.8332
Paeonia anomala	69.0486	60.9675
Paeonia anomala	69.0142	60.9988
Paeonia anomala	85.5654	51.5191
Paeonia anomala	83.2883	55.0452
Paeonia anomala	102.114	51.6592
Paeonia anomala	85.5901	51.5929
Paeonia anomala	85.5548	51.5211
Paeonia anomala	85.25	54.2067
Paeonia anomala	83.2668	55.0915
Paeonia anomala	83.2983	55.063
Paeonia anomala	58.6448	59.8574
Paeonia anomala	69.0296	60.8868
Paeonia anomala	85.247	54.2042
Paeonia anomala	104.483	50.485
Paeonia anomala	105.577	50.87
Paeonia anomala	105.335	50.913
Paeonia anomala	108.143	50.157
Paeonia anomala	103.859	50.407
Paeonia anomala	104.287	50.478
Paeonia anomala	103.403	50.729
Paeonia anomala	104.108	50.423
Paeonia anomala	102.861	51.731
Paeonia anomala	102.803	50.731
Paeonia anomala	101.664	51.636
Paeonia anomala	103.041	50.49
Paeonia anomala	102.923	50.513
Paeonia anomala	103.363	50.442
Paeonia anomala	102.131	51.682
Paeonia anomala	101.685	51.674
Paeonia anomala	69.0547	60.9678
Paeonia anomala	83.1163	54.828
Paeonia anomala	69.0485	60.9677
Paeonia anomala	69.0485	60.9676
Paeonia anomala	69.0545	60.9678
Paeonia anomala	69.0485	60.9673
Paeonia anomala	69.0548	60.9679
Paeonia anomala	83.1153	54.8253
Paeonia anomala	82.5752	49.858
Paeonia anomala	69.0486	60.9676
Paeonia anomala	83.4585	53.4181
Paeonia anomala	83.1328	51.1186
Paeonia anomala	69.0486	60.9677
Paeonia anomala	69.2902	61.0382
Paeonia anomala	69.1936	61.042
Paeonia anomala	101.391	51.65
Paeonia anomala	83.675	54.6965
Paeonia anomala	56.5925	58.3813
Paeonia anomala	56.8687	58.4008
Paeonia anomala	83.6733	54.7075
Paeonia anomala	83.9858	54.6186
Paeonia anomala	83.3683	54.8121
Paeonia anomala	58.435	58.9525
Paeonia anomala	91.5784	50.0677
Paeonia anomala	107.711	51.9259
Paeonia anomala	86.3139	50.6459
Paeonia anomala	91.5795	50.0666
Paeonia anomala	104.995	50.2196
Paeonia anomala	83.3491	55.7311
Paeonia anomala	107.001	47.9109
Paeonia anomala	83.0602	54.8664
Paeonia anomala	89.6085	52.0549
Paeonia anomala	58.9456	61.0056
Paeonia anomala	59.2055	61.4042
Paeonia anomala	85.476	51.569
Paeonia anomala	104.894	50.3772
Paeonia anomala	59.0256	61.1083
Paeonia anomala	103.629	48.9845
Paeonia anomala	101.658	47.3187
Paeonia anomala	86.0209	51.0049
Paeonia anomala	82.9062	51.0285
Paeonia anomala	87.2441	50.362
Paeonia anomala	83.9445	54.7014
Paeonia anomala	85.4758	51.5673
Paeonia anomala	84.0042	54.6597
Paeonia anomala	89.4673	54.4557
Paeonia anomala	86.0266	51.0156
Paeonia anomala	103.369	52.3924
Paeonia anomala	34.4671	66.5415
Paeonia anomala	84.003	54.6287
Paeonia anomala	89.4874	54.4557
Paeonia anomala	85.2978	50.1808
Paeonia anomala	87.5758	50.3109
Paeonia anomala	85.762	50.6178
Paeonia anomala	89.4174	54.4101
Paeonia anomala	86.275	50.1941
Paeonia anomala	72.646	57.2456
Paeonia anomala	84.2913	50.9608
Paeonia anomala	85.8427	50.0535
Paeonia anomala	72.6459	57.2456
Paeonia anomala	84.2904	50.9638
Paeonia anomala	59.7003	57.4833
Paeonia anomala	82.9968	51.0378
Paeonia anomala	83.3937	54.8298
Paeonia anomala	86.2964	50.1559
Paeonia anomala	84.2906	50.964
Paeonia anomala	83.0104	51.1014
Paeonia anomala	91.3059	54.6457
Paeonia anomala	78.1667	56.7333
Paeonia anomala	107.749	51.8306
Paeonia anomala	83.667	54.8532
Paeonia anomala	83.667	54.8532
Paeonia anomala	84.0348	54.5246
Paeonia anomala	84.0347	54.5248
Paeonia anomala	89.4684	54.4287
Paeonia anomala	34.5047	66.5373
Paeonia anomala	84.0058	54.6592
Paeonia anomala	84.0182	54.769
Paeonia anomala	61.3238	56.8058
Paeonia anomala	90.7114	54.2558
Paeonia anomala	69.0135	61.0012
Paeonia anomala	86.0216	51.0112
Paeonia anomala	87.3218	51.7916
Paeonia anomala	85.7141	51.748
Paeonia anomala	41.264	67.185
Paeonia anomala	41.362	66.999
Paeonia anomala	38.85	66.105
Paeonia anomala	41.065	67.024
Paeonia anomala	36.481	66.495
Paeonia anomala	38.733	66.142
Paeonia anomala	82.9683	51.1511
Paeonia anomala	53.6344	63.5764
Paeonia anomala	85.8424	50.054
Paeonia anomala	87.4751	53.9017
Paeonia anomala	69.0949	61.0205
Paeonia anomala	60.538	65.4823
Paeonia anomala	69.0802	61.0146
Paeonia anomala	83.8306	54.63
Paeonia anomala	89.7077	53.2755
Paeonia anomala	84.1457	54.6535
Paeonia anomala	84.7867	54.6651
Paeonia anomala	104.351	52.3472
Paeonia anomala	69.0802	61.0146
Paeonia anomala	82.9566	57.991
Paeonia anomala	82.9604	57.9931
Paeonia anomala	69.225	61.047
Paeonia anomala	69.0152	60.9989
Paeonia anomala	69.3129	61.0414
Paeonia anomala	83.3466	55.08
Paeonia anomala	106.668	52.219
Paeonia anomala	83.8035	51.0133
Paeonia anomala	83.894	50.3269
Paeonia anomala	104.307	52.432
Paeonia anomala	105.512	53.0639
Paeonia anomala	87.5816	50.3021
Paeonia anomala	85.024	51.8
Paeonia anomala	82.9899	51.0593
Paeonia anomala	101.527	51.6341
Paeonia anomala	82.9642	51.0445
Paeonia anomala	83.0073	51.0891
Paeonia anomala	83.0173	51.1121
Paeonia anomala	59.7126	57.4861
Paeonia anomala	59.7125	57.4862
Paeonia anomala	59.7139	57.4865
Paeonia anomala	83.0721	51.272
Paeonia anomala	59.7759	57.3793
Paeonia anomala	88.5248	69.4777
Paeonia anomala	83.0244	51.228
Paeonia anomala	83.0209	51.1395
Paeonia anomala	101.547	47.1536
Paeonia anomala	88.5248	69.4777
Paeonia anomala	59.7754	57.3788
Paeonia anomala	88.5153	69.4749
Paeonia anomala	87.481	50.327
Paeonia anomala	85.8884	53.9229
Paeonia anomala	85.6418	51.0868
Paeonia anomala	72.4231	57.1791
Paeonia anomala	85.8681	57.1744
Paeonia anomala	85.8403	53.985
Paeonia anomala	72.4237	57.1789
Paeonia anomala	83.0414	51.1347
Paeonia anomala	72.423	57.1783
Paeonia anomala	85.8545	53.9819
Paeonia anomala	85.871	53.9616
Paeonia anomala	85.8725	53.96
Paeonia anomala	72.4196	57.1792
Paeonia anomala	72.4212	57.1768
Paeonia anomala	72.4177	57.1744
Paeonia anomala	72.4178	57.1748
Paeonia anomala	72.421	57.1767
Paeonia anomala	72.4188	57.1806
Paeonia anomala	72.4195	57.1802
Paeonia anomala	83.2214	55.0071
Paeonia anomala	92.7562	55.9871
Paeonia anomala	101.724	56.2919
Paeonia anomala	83.1157	54.9025
Paeonia anomala	83.7548	55.4333
Paeonia anomala	83.2219	55.0072
Paeonia anomala	83.2174	55.006
Paeonia anomala	83.0439	51.1304
Paeonia anomala	112.908	58.3053
Paeonia anomala	85.8118	57.1925
Paeonia anomala	83.2212	55.008
Paeonia anomala	84.7408	51.5032
Paeonia anomala	104.983	50.2093
Paeonia anomala	84.9668	56.347
Paeonia anomala	83.2194	55.0052
Paeonia anomala	72.4251	57.1788
Paeonia anomala	83.2147	55.0051
Paeonia anomala	83.2173	55.006
Paeonia anomala	83.2208	55.0079
Paeonia anomala	85.818	57.187
Paeonia anomala	86.0504	53.1045
Paeonia anomala	69.31	61.0367
Paeonia anomala	85.8336	49.9887
Paeonia anomala	72.7197	57.2305
Paeonia anomala	85.3606	51.8417
Paeonia anomala	83.2163	55.0007
Paeonia anomala	72.4267	57.1801
Paeonia anomala	84.8586	54.4584
Paeonia anomala	85.2288	51.8346
Paeonia anomala	83.2157	55.0005
Paeonia anomala	69.3113	61.037
Paeonia anomala	69.3111	61.037
Paeonia anomala	83.7022	54.6439
Paeonia anomala	103.16	53.1118
Paeonia anomala	83.1134	54.9018
Paeonia anomala	83.0022	51.198
Paeonia anomala	72.423	57.1781
Paeonia anomala	72.731	57.2331
Paeonia anomala	86.3506	55.4509
Paeonia anomala	87.3247	54.2499
Paeonia anomala	84.8594	54.4587
Paeonia anomala	83.2178	55.0047
Paeonia anomala	85.1161	56.4623
Paeonia anomala	82.9937	51.1661
Paeonia anomala	83.2159	55.0054
Paeonia anomala	72.728	57.2354
Paeonia anomala	83.2183	55.0049
Paeonia anomala	86.1756	50.1675
Paeonia anomala	69.3114	61.0362
Paeonia anomala	83.1169	54.8278
Paeonia anomala	87.2703	53.9643
Paeonia anomala	83.0602	54.8664
Paeonia anomala	83.2178	55.0052
Paeonia anomala	101.657	47.3176
Paeonia anomala	69.232	61.0471
Paeonia anomala	84.7579	54.4835
Paeonia anomala	72.4229	57.1776
Paeonia anomala	85.8071	57.191
Paeonia anomala	83.03	51.1345
Paeonia anomala	69.0151	60.9989
Paeonia anomala	83.3158	55.0014
Paeonia anomala	72.4241	57.1781
Paeonia anomala	92.38	55.9576
Paeonia anomala	72.425	57.1794
Paeonia anomala	104.893	50.3773
Paeonia anomala	72.4256	57.1802
Paeonia anomala	72.4257	57.1796
Paeonia anomala	62.8563	61.1958
Paeonia anomala	72.4258	57.1801
Paeonia anomala	84.5468	54.4241
Paeonia anomala	85.3473	56.5495
Paeonia anomala	103.903	52.5207
Paeonia anomala	83.0275	51.1984
Paeonia anomala	83.2673	54.7654
Paeonia anomala	83.267	54.7655
Paeonia anomala	103.904	52.5209
Paeonia anomala	83.0196	51.1514
Paeonia anomala	83.0965	54.8404
Paeonia anomala	68.9995	60.9869
Paeonia anomala	85.8805	54.0343
Paeonia anomala	69.1615	61.0175
Paeonia anomala	58.49	58.9422
Paeonia anomala	83.1158	54.8267
Paeonia anomala	83.0203	51.1713
Paeonia anomala	69.311	61.0366
Paeonia anomala	69.31	61.0369
Paeonia anomala	69.3115	61.0365
Paeonia anomala	69.2137	61.0433
Paeonia anomala	57.6992	60.5506
Paeonia anomala	58.0476	60.5103
Paeonia anomala	83.0211	51.1706
Paeonia anomala	86.35	50.6333
Paeonia anomala	83.4167	51.4167
Paeonia anomala	83.1667	51.1
Paeonia anomala	83.4167	51.4167
Paeonia anomala	82.6	50.9167
Paeonia anomala	84.2833	51.3167
Paeonia anomala	82.6	51.2417
Paeonia anomala	83.0167	51.1333
Paeonia anomala	83.1667	51.1
Paeonia anomala	91.55	50.6167
Paeonia anomala	83.0167	51.1333
Paeonia anomala	82.6	51.2417
Paeonia anomala	83.4167	51.4167
Paeonia anomala	84.2833	51.3167
Paeonia anomala	60.3413	60.2595
Paeonia anomala	69.2422	61.0487
Paeonia anomala	101.349	51.635
Paeonia anomala	102.312	36.922
Paeonia anomala	88.6306	52.435
Paeonia anomala	84.391	50.632
Paeonia anomala	94.565	52.93
Paeonia anomala	97.865	56.624
Paeonia anomala	84.239	57.519
Paeonia anomala	90.412	53.027
Paeonia anomala	87.069	51.665
Paeonia anomala	85.348	56.578
Paeonia anomala	91.453	55.995
Paeonia anomala	92.829	53.38
Paeonia anomala	96.39	61.817
Paeonia anomala	87.54	51.322
Paeonia anomala	100.866	64.392
Paeonia anomala	86.821	52.721
Paeonia anomala	94.191	54.373
Paeonia anomala	85.429	51.971
Paeonia anomala	90.648	53.561
Paeonia anomala	71.021	61.564
Paeonia anomala	92.654	54.954
Paeonia anomala	102.748	51.19
Paeonia anomala	90.713	56.245
Paeonia anomala	87.283	54.711
Paeonia anomala	90.181	56.72
Paeonia anomala	82.833	56.23
Paeonia anomala	80.922	56.156
Paeonia anomala	97.087	61.472
Paeonia anomala	94.25	55.43
Paeonia anomala	90.788	51.891
Paeonia anomala	104.904	56.925
Paeonia anomala	91.701	62.586
Paeonia anomala	96.411	53.948
Paeonia anomala	93.166	53.807
Paeonia anomala	98.621	54.669
Paeonia anomala	81.804	57.471
Paeonia anomala	108.471	59.354
Paeonia anomala	85.061	50.879
Paeonia anomala	90.881	59.373
Paeonia anomala	94.804	51.194
Paeonia anomala	103.515	52.357
Paeonia anomala	63.123	65.811
Paeonia anomala	84.561	51.256
Paeonia anomala	102.015	52.017
Paeonia anomala	95.204	56.372
Paeonia anomala	104.852	54.761
Paeonia anomala	92.947	55.695
Paeonia anomala	110.808	58.902
Paeonia anomala	86.45	57.173
Paeonia anomala	95.35	55.836
Paeonia anomala	93.837	54.823
Paeonia anomala	75.113	56.325
Paeonia anomala	103.154	50.819
Paeonia anomala	105.938	55.541
Paeonia anomala	62.419	65.483
Paeonia anomala	87.445	52.074
Paeonia anomala	96.155	57.246
Paeonia anomala	101.349	51.876
Paeonia anomala	86.155	54.587
Paeonia anomala	94.819	57.004
Paeonia anomala	87.815	53.485
Paeonia anomala	87.018	53.232
Paeonia anomala	93.029	52.034
Paeonia anomala	93.294	64.721
Paeonia anomala	91.219	53.407
Paeonia anomala	98.836	55.361
Paeonia anomala	82.398	57.592
Paeonia anomala	83.493	56.58
Paeonia anomala	90.834	56.541
Paeonia anomala	87.46	57.031
Paeonia anomala	91.825	50.972
Paeonia anomala	82.004	55.074
Paeonia anomala	87.185	66.226
Paeonia anomala	66.558	57.972
Paeonia anomala	78.246	58.979
Paeonia anomala	96.95	50.476
Paeonia anomala	86.097	51.687
Paeonia anomala	103.234	51.914
Paeonia anomala	86.528	55.057
Paeonia anomala	87.171	51.158
Paeonia anomala	67.599	55.214
Paeonia anomala	92.623	60.442
Paeonia anomala	86.407	51.175
Paeonia anomala	94.455	56.447
Paeonia anomala	76.297	59.696
Paeonia anomala	76.688	56.811
Paeonia anomala	64.866	64.235
Paeonia anomala	96.45	56.188
Paeonia anomala	93.985	52.419
Paeonia anomala	80.842	58.693
Paeonia anomala	89.412	56.386
Paeonia anomala	77.659	56.948
Paeonia anomala	94.096	51.973
Paeonia anomala	98.442	60.683
Paeonia anomala	99.337	54.029
Paeonia anomala	89.643	53.371
Paeonia anomala	95.233	50.792
Paeonia anomala	84.026	51.165
Paeonia anomala	87.13	65.688
Paeonia anomala	104.361	50.703
Paeonia anomala	85.656	55.908
Paeonia anomala	88.34	57.828
Paeonia anomala	90.431	59.827
Paeonia anomala	76.957	57.197
Paeonia anomala	102.264	51.622
Paeonia anomala	99.149	60.614
Paeonia anomala	101.926	52.769
Paeonia anomala	64.218	63.205
Paeonia anomala	85.007	50.395
Paeonia anomala	87.479	52.977
Paeonia anomala	89.132	57.182
Paeonia anomala	105.677	54.846
Paeonia anomala	86.823	57.807
Paeonia anomala	78.201	59.483
Paeonia anomala	103.955	56.852
Paeonia anomala	96.416	55.075
Paeonia anomala	95.661	55.457
Paeonia anomala	83.145	52.858
Paeonia anomala	98.387	53.33
Paeonia anomala	81.055	53.419
Paeonia anomala	103.899	59.017
Paeonia anomala	86.313	56.303
Paeonia anomala	88.482	52.016
Paeonia anomala	106.783	54.534
Paeonia anomala	90.804	52.74
Paeonia anomala	86.276	54.234
Paeonia anomala	87.672	50.94
Paeonia anomala	93.282	55.306
Paeonia anomala	85.396	57.501
Paeonia anomala	88.147	52.864
Paeonia anomala	101.757	51.706
Paeonia anomala	95.891	50.652
Paeonia anomala	69.171	58.413
Paeonia anomala	84.911	54.991
Paeonia anomala	97.596	53.451
Paeonia anomala	72.259	61.469
Paeonia anomala	97.295	56.524
Paeonia anomala	77.477	55.335
Paeonia anomala	84.895	51.287
Paeonia anomala	74.912	61.364
Paeonia anomala	90.211	52.586
Paeonia anomala	86.46	53.368
Paeonia anomala	87.975	52.314
Paeonia anomala	77.598	56.148
Paeonia anomala	82.833	57.437
Paeonia anomala	86.372	51.522
Paeonia anomala	92.662	54.185
Paeonia anomala	107.442	57.694
Paeonia anomala	84.692	51.582
Paeonia anomala	86.993	55.932
Paeonia anomala	79.19	55.837
Paeonia anomala	103.446	51.502
Paeonia anomala	112.146	55.333
Paeonia anomala	86.783	67.338
Paeonia anomala	87.641	54.153
Paeonia anomala	95.411	53.237
Paeonia anomala	85.201	51.619
Paeonia anomala	67.607	58.04
Paeonia anomala	98.947	57.208
Paeonia anomala	101.457	59.454
Paeonia anomala	96.092	51.081
Paeonia anomala	97.327	56.059
Paeonia anomala	93.169	57.365
Paeonia anomala	73.116	55.456
Paeonia anomala	96.235	56.722
Paeonia anomala	89.002	52.599
Paeonia anomala	88.459	51.085
Paeonia anomala	102.724	51.581
Paeonia anomala	103.733	50.605
Paeonia anomala	85.608	50.553
Paeonia anomala	113.769	60.758
Paeonia anomala	80.097	58.408
Paeonia anomala	96.239	50.198
Paeonia anomala	80.066	56.041
Paeonia anomala	97.371	57.021
Paeonia anomala	89.367	51.949
Paeonia anomala	97.489	55.221
Paeonia anomala	105.319	53.929
Paeonia anomala	102.649	51.959
Paeonia anomala	93.513	51.761
Paeonia anomala	86.631	53.877
Paeonia anomala	86.279	52.827
Paeonia anomala	95.546	57.196
Paeonia anomala	88.134	51.386
Paeonia anomala	85.63	51.154
Paeonia anomala	93.791	53.238
Paeonia anomala	86.799	52.062
Paeonia anomala	62.019	63.778
Paeonia anomala	73.351	61.478
Paeonia anomala	82.989	51.227
Paeonia anomala	101.943	53.129
Paeonia anomala	87.413	52.436
Paeonia anomala	78.883	56.393
Paeonia anomala	95.002	54.755
Paeonia anomala	84.509	56.57
Paeonia anomala	77.595	55.733
Paeonia anomala	82.779	55.48
Paeonia anomala	87.828	51.78
Paeonia anomala	83.797	55.603
Paeonia anomala	69.2399	61.0478
Paeonia anomala	85.8832	53.9242
Paeonia anomala	83.1144	54.828
Paeonia anomala	83.3063	54.9879
Paeonia anomala	85.1626	51.6361
Paeonia anomala	86.1694	50.6692
Paeonia anomala	47.4935	62.2739
Paeonia anomala	56.8549	60.5108
Paeonia anomala	88.35	44.03
Paeonia anomala	89.4683	54.445
Paeonia anomala	90.4476	54.0039
Paeonia anomala	84.7708	53.4487
Paeonia anomala	84.6408	51.5295
Paeonia anomala	83.3923	51.3034
Paeonia anomala	82.8913	51.1145
Paeonia anomala	82.9763	50.9501
Paeonia anomala	82.9763	50.9501
Paeonia anomala	82.9763	50.9501
Paeonia anomala	82.9763	50.9501
Paeonia anomala	82.9763	50.9501
Paeonia anomala	82.9763	50.9501
Paeonia anomala	82.9763	50.9501
Paeonia anomala	82.9763	50.9501
Paeonia anomala	82.9763	50.9501
Paeonia anomala	82.9763	50.9501
Paeonia anomala	82.9763	50.9501
Paeonia anomala	89.47	46.52
Paeonia anomala	89.47	46.52
Paeonia anomala	89.47	46.52
Paeonia anomala	86.42	48.43
Paeonia anomala	86.42	48.43
Paeonia anomala	86.42	48.43
Paeonia anomala	86.42	48.43
Paeonia anomala	86.42	48.43
Paeonia anomala	86.42	48.43
Paeonia anomala	86.42	48.43
Paeonia anomala	86.42	48.43
Paeonia anomala	86.42	48.43
Paeonia anomala	113.43	38.79
Paeonia anomala	82.9947	51.0691
Paeonia anomala	34.4552	66.5444
Paeonia anomala	59.3066	57.1152
Paeonia anomala	87.4002	51.5628
Paeonia anomala	84.55	50.9716
Paeonia anomala	103.682	33.3875
Paeonia anomala	87.4552	52.4826
Paeonia anomala	87.4552	52.4826
Paeonia anomala	87.4552	52.4826
Paeonia anomala	87.6499	50.3009
Paeonia anomala	87.2183	51.5544
Paeonia anomala	72.4443	57.1983
Paeonia anomala	72.5136	57.2286
Paeonia anomala	72.5112	57.2282
Paeonia anomala	86.7356	55.4663
Paeonia anomala	89.4646	54.4519
Paeonia anomala	72.2579	57.2537
Paeonia anomala	60.1636	60.3473
Paeonia anomala	72.4205	57.1759
Paeonia anomala	72.4184	57.1761
Paeonia anomala	72.3329	57.2777
Paeonia anomala	83.0351	51.1422
Paeonia anomala	85.5343	54.3164
Paeonia anomala	85.9818	50.2063
Paeonia anomala	72.4192	57.1763
Paeonia anomala	72.418	57.175
Paeonia anomala	101.969	60.5642
Paeonia anomala	84.9142	54.7749
Paeonia anomala	87.3948	51.566
Paeonia anomala	83.2717	54.7644
Paeonia anomala	85.8831	53.9245
Paeonia anomala	85.8626	53.9728
Paeonia anomala	69.5079	60.9928
Paeonia anomala	85.2312	51.8362
Paeonia anomala	85.2319	51.8358
[truncated: 7,704 more rows]

## Sheet: Table S4
Supplementary Table S4. The distribution area for Paeonia in LGM and MID Periods
Period	Suitable area grade	Area size (km2)
LGM	unsuitable area	109084830
LGM	lowly suitable area	17928250
LGM	moderately suitable area	16583860
LGM	highly suitable area	10794910
MID	unsuitable area	98117840
MID	lowly suitable area	23631450
MID	moderately suitable area	21415610
MID	highly suitable area	11185250

## Sheet: Table S5
Supplementary Table S5. The niche similarity about D-Value from each main clade of Paeonia tree
Clade	Time (Mya)	D-Value
1	17	0.939132
2	13.6	0.480938
3	13.8	0.91953
4	4	0.493476
5	6	0.913834
6	3.6	0.291956
7	3.61	0.881864
8	3.67	0.647779
9	0.76	0.354093
10	2.25	0.49731
11	1.42	0.524685
12	1.84	0.828517
13	2.93	0.653015
